# Supplementary material for: EbbHLH80 Enhances Salt Responses by Up-Regulating Flavonoid Accumulation and Modulating ROS Levels
Source: Int J Mol Sci. 2023 Jul 4;24(13):11080. doi: 10.3390/ijms241311080 (PMC10341687; doi:10.3390/ijms241311080)
Supplement: Supplementary file 1 [file ijms-24-11080-s001.zip]

Archive with 2 entries (2 files):
- Supplementary figure S1.pdf
- Supplementary tables.xls
