# Supplementary material for: EbbHLH80 Enhances Salt Responses by Up-Regulating Flavonoid Accumulation and Modulating ROS Levels
Source: Int J Mol Sci. 2023 Jul 4;24(13):11080. doi: 10.3390/ijms241311080 (PMC10341687; doi:10.3390/ijms241311080)
Supplement: Supplementary file 1 [file ijms-24-11080-s001.zip › Supplementary tables.xls]

## Sheet: Supplementary table S1
Table S1. Primer sequence used for gene expression by RT-qPCR
Primer name	Sequence	Length(bp)
EbbHLH80-F	GCGTTGTCACCTGAGGATCT	20
EbbHLH80-R	ACCGTCTTGGCAAGGATAGC	20
NtACTIN-F	CTGAGGTCCTTTTCCAACCA	20
NtACTIN-R	TACCCGGGAACATGGTAGAG	20
NtPAL-F	TCGCGGTCTTTTCTGAAGTT	20
NtPAL-R	ACTGGGGTGATGTTCTGAGG	20
NtC4H-F	CACATGAACCTTCACGATGC	20
NtC4H-R	GCTCCTCCTACCAACACCAA	20
Nt4CL-F	CCATGAAAGATGAGCAAGCA	20
Nt4CL-R	GGTACCGTCTCCACGAAAAA	20
NtCHS-F	GGCTCCGTCCATCGGTCAA	19
NtCHS-R	TCATTGGGTCCACGAAAC	18
NtCHI-F	TCTCGCCGCTAAATGGAA	18
NtCHI-R	TACCCGTCAAAGGCAAGA	18
NtFLS2-F	AAAACTCCAGGGTCTCAG	18
NtFLS2-R	CTGTAGGAGGGAGGATTT	18
NtDFR-F	CTAGCTTAATCACTGCCCTTTCA	23
NtDFR-R	TAGTACTCCGGCCATTTCTCTT	22
NtANS-F	GCTATCCCTAAAGAGTATGT	20
NtANS -R	TCTTTGTGGCATTTCTCG	18
Nt3GT-F	GGAACTCGACACTGGAGACTTTA	23
Nt3GT-R	CTGTAATCCATTCTCAGCTCCAC	23
NtLDOX-F	TAGTGGACCCTTTCTAGGGGTAG	23
NtLDOX-R	CCGTATGGTGCTCATAGTTTCAC	23
NtPro-F	CTAGAGCTAGAAGCTGCGATTTG	23
NtPro-R	AGGAGGAGGAGTTAAACCACAAG	23
NtSOD-F	GGTCTACGCACAGACTTTTGAAC	23
NtSOD-R	CTTCCTCTCAACATATCCACGTC	23
NtPOD-F	GCTAGTGTCAGACCCATCACAA	22
NtPOD-R	CCACCTAAAAGAGTCACCATGTC	23

## Sheet: Supplementary table S2
Supplementary table S2: A total of 1136 differentially accumulated metabolites (DAMs) were obtained from tobacco seeds of WT and EbbHLH80-OE(OE5).
Index	Formula	Compounds	Class I	Class II	CAS	Level	WT-1	WT-2	WT-3	OE5-1	OE5-2	OE5-3	VIP	p_value	FDR	Fold_Change	Log2FC	Type
pme3005	C3H7NO	N,N-Dimethylformamide	Alkaloids	Alkaloids	68-12-2	3	964130	966490	911440	1763000	1943800	1781300	1.22696	0.00214737	0.0114179	1.93103	0.94937	insig
pme3200	C2H7N3	1-Methylguanidine	Nucleotides and derivatives	Nucleotides and derivatives	471-29-4	3	17537	15039	26217	23671	46680	42794	0.944083	0.109173	0.167144	1.92446	0.944457	insig
pmb0782	C5H11N	Piperidine	Alkaloids	Piperidine alkaloids	110-89-4	3	1127100	948800	1157900	3012200	2978100	2945600	1.22519	0.000514619	0.00541303	2.76328	1.46638	up
pme1974	C3H4O3	Pyruvic acid	Organic acids	Organic acids	127-17-3	3	34551	20946	25615	70244	82619	87780	1.18616	0.00164945	0.0102266	2.9668	1.56891	up
pme2292	C4H12N2	Putrescine	Alkaloids	Alkaloids	110-60-1	3	88044	89618	75880	56603	47584	112370	0.482482	0.607708	0.6709	0.854127	-0.227478	insig
pmf0096	C2H2O4	Oxalic acid	Organic acids	Organic acids	144-62-7	3	13448	76453	21099	49200	42800	42815	0.509257	0.728558	0.776399	1.21455	0.280421	insig
pme2601	C3H6O3	3-Hydroxypropanoic acid	Organic acids	Organic acids	503-66-2	3	26971	46984	26110	44263	34660	35482	0.460251	0.571505	0.639635	1.14331	0.193213	insig
MWSmce460	C5H9NO	2-Piperidone	Alkaloids	Piperidine alkaloids	675-20-7	2	60429	59068	58438	66936	74604	70899	1.15721	0.0284308	0.0585098	1.19391	0.255698	insig
MWStz073	C4H7NO2	5-Hydroxy-2-pyrrolidinone	Alkaloids	Pyrrole alkaloids	62312-55-4	3	120760	103970	95599	122590	134530	117830	0.882086	0.120519	0.181097	1.17052	0.227144	insig
mws4052	C4H7NO2	1-Aminocyclopropane-1-carboxylic acid	Organic acids	Organic acids	22059-21-8	2	572620	637520	563240	806620	825880	719610	1.14259	0.0110428	0.0315193	1.32634	0.407454	insig
MWSmce331	C4H7NO2	Azetidine-2-carboxylic acid	Alkaloids	Alkaloids	2517-04-6	2	401710	421560	278660	616700	594060	584220	1.09429	0.0307524	0.061941	1.62894	0.703935	insig
MWSmce461	C4H7NO2	L-Azetidine-2-carboxylic acid	Alkaloids	Alkaloids	2133-34-8	2	401710	421560	278660	616700	594060	584220	1.09429	0.0307524	0.061941	1.62894	0.703935	insig
pme1841	C5H14N2	Cadaverine	Alkaloids	Alkaloids	462-94-2	3	34762	62127	32744	9	9	9	1.23293	0.044895	0.0836077	0.00020828	-12.2292	down
MWSmce585	C4H9NO2	Methyl 3-aminopropanoate	Amino acids and derivatives	Amino acids and derivatives	4138-35-6	2	11124000	11923000	11491000	12383000	11826000	12335000	0.92635	0.0878837	0.141611	1.05808	0.08145	insig
pme3017	C4H9NO2	2-Aminoisobutyric acid	Organic acids	Organic acids	62-57-7	2	8002300	9014800	9111300	10177000	10402000	9571900	1.02366	0.0421473	0.0792704	1.15395	0.206582	insig
pme3033	C4H9NO2	N,N-Dimethylglycine	Amino acids and derivatives	Amino acids and derivatives	1118-68-9	2	3733600	3990500	3785000	3056200	3035600	3013600	1.21568	0.00823186	0.025988	0.791148	-0.337981	insig
pme3011	C4H9NO2	γ-Aminobutyric acid	Organic acids	Organic acids	56-12-2	2	3937800	4499100	4388000	2995400	2981300	2930500	1.20377	0.0158452	0.0390458	0.694524	-0.525904	insig
ML10172161	C3H4O4	Hydroxypyruvic acid	Organic acids	Organic acids	1113-60-6	3	125580	112500	155680	271540	274160	254760	1.19057	0.00293433	0.0130498	2.03286	1.02351	up
Lmbn000193	C3H4O4	Tartronate semialdehyde	Organic acids	Organic acids	2480-77-5	3	128270	115540	139020	276060	262520	260580	1.22009	0.000148399	0.00290657	2.08751	1.06178	up
mws0574	C4H8O3	2-Hydroxyisobutyric acid*	Organic acids	Organic acids	594-61-6	3	60044	62640	60676	101540	118310	100150	1.21088	0.0147357	0.0372823	1.7452	0.803393	insig
mws0576	C4H8O3	3-Hydroxybutyric acid	Organic acids	Organic acids	300-85-6	3	3108900	4363100	3320200	5631600	5582600	5125500	1.09976	0.0275217	0.0570523	1.51403	0.598393	insig
mws0206	C4H8O3	2-Hydroxybutyric Acid*	Organic acids	Organic acids	3347-90-8	3	48358	46650	48662	87137	88456	77483	1.21969	0.00735251	0.0240013	1.76151	0.816812	insig
pme1975	C3H4O4	Malonic acid	Organic acids	Organic acids	141-82-2	3	3006200	3108900	2760600	4388000	4420200	4212700	1.21048	0.000864149	0.00735977	1.46703	0.552896	insig
pmb0484	C5H14NO+	Choline	Alkaloids	Alkaloids	62-49-7	3	21474000	21574000	20411000	24225000	24083000	21861000	0.984407	0.081414	0.133844	1.10574	0.145009	insig
pme0010	C3H7NO3	L-Serine	Amino acids and derivatives	Amino acids and derivatives	56-45-1	3	662860	748110	847920	1169500	1499900	1117900	1.12495	0.0348257	0.0679096	1.67662	0.745556	insig
pme2433	C4H11NO2	Diethanolamine	Alkaloids	Alkaloids	111-42-2	3	70407	74067	82928	83961	85347	84811	0.936362	0.137244	0.200139	1.11749	0.160259	insig
pme2367	C6H4O2	1,4-Benzoquinone	Quinones	Quinones	106-51-4	3	1381900	1272700	1415500	1187200	1102400	1166500	1.11241	0.0227233	0.0499202	0.849144	-0.235919	insig
pme0048	C2H7NO2S	2-Aminoethanesulfinic acid	Organic acids	Organic acids	300-84-5	3	20767	17751	19364	7279	7831.7	8087.4	1.22526	0.00347418	0.0147815	0.400783	-1.31911	down
mws0601	C5H5NO2	Pyrrole-2-carboxylic acid	Organic acids	Organic acids	634-97-9	3	17166	36562	28398	28786	27699	30738	0.282698	0.792303	0.832615	1.06206	0.0868696	insig
MWS5173	C4H5N3O	Isocytosine	Nucleotides and derivatives	Nucleotides and derivatives	108-53-2	3	22995	15663	12168	68374	56865	61453	1.18617	0.000615037	0.00597164	3.67316	1.87702	up
mws0255	C4H5N3O	Cytosine	Nucleotides and derivatives	Nucleotides and derivatives	71-30-7	2	274260	226170	276970	304360	319540	314590	1.0109	0.0739409	0.124072	1.20722	0.271684	insig
pme2122	C5H9N3	Histamine	Alkaloids	Alkaloids	51-45-6	3	204630	179360	204260	261850	265430	217670	1.02949	0.056134	0.0999502	1.26638	0.340714	insig
pme0257	C4H4N2O2	Uracil	Nucleotides and derivatives	Nucleotides and derivatives	66-22-8	3	296220	378440	346250	271690	319180	372280	0.316951	0.636814	0.695596	0.943423	-0.0840233	insig
pme0151	C4H6N2O2	5,6-Dihydrouracil	Nucleotides and derivatives	Nucleotides and derivatives	504-07-4	3	112890	20117	65144	74474	64154	56584	0.237555	0.974414	0.982195	0.985168	-0.0215585	insig
MWStz040	C5H9NO2	Pterolactam	Alkaloids	Pyrrole alkaloids	38072-88-7	1	890550	803550	737320	951760	984450	880380	0.938151	0.0840915	0.13745	1.15841	0.21215	insig
pme0006	C5H9NO2	L-Proline	Amino acids and derivatives	Amino acids and derivatives	147-85-3	1	891520	791260	773000	931270	964640	904790	1.00272	0.0708019	0.119867	1.14045	0.189606	insig
pme0275	C5H8O3	4-Oxopentanoic Acid	Organic acids	Organic acids	123-76-2	3	70140	73004	72684	153550	154390	142450	1.23047	0.00153068	0.00987985	2.0868	1.06129	up
mws0823	C5H8O3	3-Methyl-2-Oxobutanoic acid	Organic acids	Organic acids	759-05-7	3	638290	696050	667970	1178300	1166800	1121500	1.22725	3.52432e-05	0.00166115	1.7313	0.791856	insig
pme2935	C5H8O3	2-Oxovaleric acid	Organic acids	Organic acids	1821-02-9	3	7379.9	10432	13435	24581	17262	13778	0.944903	0.10823	0.166148	1.78005	0.831917	insig
pme3193	C4H7NO3	N-Acetyl-L-glycine	Amino acids and derivatives	Amino acids and derivatives	543-24-8	3	7518.5	11849	11051	15470	10631	12920	0.71942	0.211638	0.288256	1.2828	0.359302	insig
pme0066	C3H7N3O2	Guanidinoacetate	Alkaloids	Alkaloids	352-97-6	3	13428	13187	13188	9	9	9	1.23434	3.65569e-05	0.00166115	0.000678341	-10.5257	down
pmb1096	C8H7N	Indole	Alkaloids	Plumerane	120-72-9	2	188310	182180	179970	148810	157970	121370	1.04473	0.0592718	0.104069	0.777804	-0.362521	insig
mws0256	C5H11NO2	L-Valine	Amino acids and derivatives	Amino acids and derivatives	72-18-4	1	1744200	1297100	1195600	4973100	5135700	4706000	1.21387	0.000126985	0.00267138	3.49661	1.80596	up
pme0120	C5H11NO2	5-Aminovaleric acid	Organic acids	Organic acids	660-88-8	3	78533	75965	74978	88866	118850	93958	1.02191	0.119877	0.180372	1.31462	0.394647	insig
MWSmce548	C5H11NO2	Betaine	Alkaloids	Alkaloids	107-43-7	1	6321400	5180600	5278000	1768600	2150700	1905900	1.21827	0.00600954	0.0208135	0.347151	-1.52636	down
MWS5209	C5H11NO2	N-Methyl-α-aminoisobutyric acid	Amino acids and derivatives	Amino acids and derivatives	2566-34-9	3	63032	100040	96449	11784	17674	19360	1.19635	0.0235595	0.0512713	0.188108	-2.41037	down
mws0192	C4H6O4	Succinic acid*	Organic acids	Organic acids	110-15-6	1	17815000	17030000	18110000	29512000	28788000	28735000	1.23024	1.66596e-05	0.0013518	1.64357	0.716829	insig
pme2923	C4H6O4	Acetoxyacetic acid	Organic acids	Organic acids	13831-30-6	3	87323	93855	98499	71429	76468	178330	0.129816	0.70002	0.754296	1.16644	0.222115	insig
mws0470	C4H6O4	Methylmalonic acid*	Organic acids	Organic acids	516-05-2	1	16122000	16207000	17104000	27544000	26617000	26153000	1.22809	6.02105e-05	0.00208908	1.6247	0.700177	insig
mws0147	C5H10O3	β-Hydroxyisovaleric acid	Organic acids	Organic acids	625-08-1	1	797520	889910	946290	1400800	1449600	1347800	1.20215	0.00106313	0.00822158	1.59402	0.672669	insig
pme3096	C3H5NO4	Aminomalonic acid	Organic acids	Organic acids	1068-84-4	3	455850	460530	509640	820200	824410	795650	1.22253	0.000402101	0.00485943	1.71124	0.775041	insig
mws0230	C4H9NO3	L-Threonine	Amino acids and derivatives	Amino acids and derivatives	72-19-5	3	2102100	1813800	2194700	4034400	3721200	3795300	1.21133	0.000317784	0.00414423	1.89031	0.918619	insig
mws0671	C4H9NO3	L-Homoserine	Amino acids and derivatives	Amino acids and derivatives	672-15-1	3	2247200	1851700	2384800	4363100	4665200	4549500	1.2077	0.000824387	0.0072815	2.09414	1.06636	up
pmp001287	C8H9N	N-Benzylmethylene isomethylamine	Alkaloids	Alkaloids	-	1	1857000	1778100	1774200	3844200	3927000	3423600	1.22496	0.00534255	0.0193902	2.06955	1.04931	up
pma0134	C4H8O4	D-Threose	Others	Saccharides and Alcohols	95-43-2	3	117300	114290	104380	316940	319090	273870	1.22519	0.00375163	0.015336	2.70828	1.43738	up
Lmbp000728	C8H8O	(S)-2-Phenyloxirane	Others	Others	20780-54-5	2	4655000	3809000	4046400	12293000	12506000	11542000	1.22572	3.89035e-05	0.00169978	2.90486	1.53847	up
pme0195	C3H7NO2S	L-Cysteine	Amino acids and derivatives	Amino acids and derivatives	52-90-4	3	74784	74374	45964	33221	46165	83533	0.423617	0.585509	0.651457	0.83496	-0.260222	insig
pmb0069	C7H7NO	Benzamide	Phenolic acids	Phenolic acids	55-21-0	3	13605	12970	26204	89624	104650	104430	1.19431	0.000268141	0.00405797	5.65952	2.50068	up
mws0491	C8H11N	2-Phenylethylamine	Alkaloids	Benzylphenylethylamine alkaloids	156-28-5	3	64111	60409	74401	316950	326930	323170	1.23048	3.25379e-06	0.000852633	4.86148	2.28139	up
mws0628	C7H6O2	4-Hydroxybenzaldehyde	Phenolic acids	Phenolic acids	123-08-0	1	2417400	2656600	2784600	11806000	11761000	11590000	1.23232	2.07069e-06	0.000852633	4.4737	2.16147	up
pme0241	C7H6O2	Benzoic acid	Phenolic acids	Phenolic acids	65-85-0	3	77674	58107	68515	58699	58490	52617	0.863298	0.169453	0.240023	0.831176	-0.266774	insig
mws0133	C6H6N2O	Nicotinamide	Others	Vitamin	98-92-0	2	181420	173750	178740	320300	321530	290460	1.2244	0.00421818	0.0166756	1.74616	0.804182	insig
pme0490	C6H5NO2	Nicotinic acid (Vitamin B3)	Others	Vitamin	59-67-6	1	12587000	11895000	12943000	12891000	13849000	12581000	0.670671	0.269708	0.350158	1.05066	0.0712977	insig
Lmbp000668	C6H5NO2	Isonicotinic acid	Others	Vitamin	55-22-1	2	12970000	10935000	12314000	12383000	13326000	12840000	0.627023	0.328985	0.410438	1.06433	0.0899467	insig
pme1216	C6H5NO2	2-Picolinic acid	Organic acids	Organic acids	98-98-6	3	6579400	6370000	6302500	6671800	6684000	6870300	1.03647	0.0399493	0.0760174	1.0506	0.0712173	insig
mws0236	C2H7NO3S	2-Aminoethanesulfonic acid	Organic acids	Organic acids	107-35-7	3	116430	128760	117820	10732	11971	34124	1.15747	0.00129159	0.0090745	0.156544	-2.67536	down
mws0982	C6H11N3	1-Methylhistamine	Alkaloids	Alkaloids	501-75-7	3	11809	10852	13672	9	9	9	1.23413	0.00464791	0.0178323	0.000743126	-10.3941	down
pmp001086	C6H6O3	5-Hydroxymethylfurfural	Others	Others	67-47-0	1	859040	879570	990730	556650	610810	393240	1.10797	0.0113546	0.0318489	0.571823	-0.806359	insig
MWSmce448	C5H6N2O2	Imidazol-1-yl-acetic acid*	Organic acids	Organic acids	22884-10-2	2	1513200	1791400	1869700	1211300	1272600	1203900	1.14674	0.0399101	0.0760174	0.712715	-0.488603	insig
MWSmce118	C5H6N2O2	Imidazole-4-Acetic Acid*	Organic acids	Organic acids	645-65-8	2	1412900	1617500	1799000	1339600	1187700	1228200	1.04362	0.0689551	0.117594	0.777633	-0.362839	insig
MWS2027	C4H4N2O3	Barbituric acid;Malonylurea;2,4,6-Pyrimidinetrione	Nucleotides and derivatives	Nucleotides and derivatives	67-52-7	3	784100	674490	1054900	1442500	1473400	1308900	1.09979	0.0228993	0.0501226	1.68085	0.749191	insig
MWSmce706	C5H8N2O2	Cyclo(Ala-Gly)	Amino acids and derivatives	Amino acids and derivatives	4526-77-6	3	545870	482230	512600	397760	427460	374350	1.13804	0.0096989	0.0287182	0.778588	-0.361069	insig
mws0263	C5H7NO3	5-Oxo-L-Proline	Amino acids and derivatives	Amino acids and derivatives	98-79-3	2	37570	41896	33112	63825	53391	74517	1.12693	0.0347528	0.0679096	1.70311	0.768174	insig
Lmbn000612	C5H7NO3	1-Pyrroline-4-hydroxy-2-carboxylic acid	Organic acids	Organic acids	9054-77-7	2	63547	54200	58663	79724	72130	73042	1.12313	0.0113533	0.0318489	1.27485	0.350326	insig
MWSmce709	C9H7N	Isoquinoline	Alkaloids	Isoquinoline alkaloids	119-65-3	2	187190	209050	180740	164140	155630	170710	1.04111	0.0583835	0.102668	0.850081	-0.234327	insig
MWS0811	C6H11NO2	L-Pipecolic Acid	Organic acids	Organic acids	3105-95-1	2	10607000	11218000	11206000	8714700	8858700	8475300	1.21288	0.00174028	0.010405	0.788614	-0.342609	insig
ML10181668	C6H11NO2	Cycloleucine	Amino acids and derivatives	Amino acids and derivatives	52-52-8	2	9	2354100	188670	1727400	2590300	1792900	0.660133	0.251837	0.331463	2.40312	1.26491	insig
Zmdp000376	C5H11N3O	4-Guanidinobutanal	Others	Others	-	2	21444000	19513000	21011000	20675000	22897000	21379000	0.608463	0.321793	0.402595	1.04814	0.0678283	insig
Zmgn000217	C5H6O4	Methylenesuccinic acid	Organic acids	Organic acids	97-65-4	3	33559	57582	31685	131370	119500	150380	1.17151	0.00167194	0.0102266	3.26682	1.70789	up
mws0425	C5H6O4	Citraconic acid	Organic acids	Organic acids	498-23-7	3	327510	334120	325850	1195100	1202600	1162000	1.23408	0.000123503	0.00267138	3.60483	1.84993	up
pme2693	C6H14N2O	N-Acetylputrescine	Alkaloids	Alkaloids	18233-70-0	3	9	9	9	17271	38196	28975	1.23232	0.0433146	0.0807969	3127.48	11.6108	up
pmb0501	C5H14N4	Agmatine	Alkaloids	Alkaloids	306-60-5	3	9	9	9	16590	27446	19461	1.23347	0.0227629	0.0499202	2351.74	11.1995	up
mws0216	C5H9NO3	Trans-4-Hydroxy-L-proline	Amino acids and derivatives	Amino acids and derivatives	51-35-4	2	327990	317890	346790	532710	611370	639850	1.20865	0.0104344	0.0304717	1.7971	0.845673	insig
mws0712	C5H9NO3	N-Propionylglycine	Amino acids and derivatives	Amino acids and derivatives	21709-90-0	3	24083	16414	13075	42019	40165	31623	1.09971	0.0117421	0.0323763	2.12437	1.08704	up
Zmpn000638	C4H9N3O2	3-Guanidinopropionic acid	Organic acids	Organic acids	353-09-3	2	15000	20854	22148	24325	30932	31474	1.00256	0.0396154	0.0757629	1.49531	0.580445	insig
ML10197929	C4H9N3O2	Creatine	Organic acids	Organic acids	57-00-1	2	103370	90516	77555	218200	180210	160740	1.16959	0.0170714	0.0407095	2.05993	1.0426	up
pme0274	C6H13NO2	6-Aminocaproic acid	Organic acids	Organic acids	60-32-2	2	818670	799140	816720	2449300	2672200	2364400	1.23169	0.00285135	0.0129617	3.07489	1.62053	up
mws1587	C6H13NO2	L-Norleucine*	Amino acids and derivatives	Amino acids and derivatives	327-57-1	1	5159700	6810000	7438800	18918000	11930000	12041000	1.11136	0.0671237	0.115011	2.2098	1.14392	up
MWS1926	C6H13NO2	DL-Leucine*	Amino acids and derivatives	Amino acids and derivatives	328-39-2	1	4219800	3760900	4164700	10621000	21740000	13690000	1.17246	0.0760558	0.127058	3.79164	1.92282	up
pme2679	C6H13NO2	L-Allo-isoleucine	Amino acids and derivatives	Amino acids and derivatives	1509-34-8	3	418530	366490	736830	2244900	1550900	1423900	1.14339	0.0252781	0.0538761	3.42984	1.77814	up
mws0227	C6H13NO2	L-Leucine*	Amino acids and derivatives	Amino acids and derivatives	61-90-5	1	8982200	5012000	5320300	13527000	13313000	13800000	1.11525	0.0294325	0.0602438	2.10412	1.07322	up
pmp001198	C6H13NO2	6-Deoxyfagomine	Alkaloids	Piperidine alkaloids	197449-09-5	2	1232200	1092100	1257600	3102000	3175500	3316900	1.22857	2.24682e-05	0.00153321	2.67858	1.42147	up
mws0258	C6H13NO2	L-Isoleucine*	Amino acids and derivatives	Amino acids and derivatives	73-32-5	1	8558900	4450000	4637500	11651000	11958000	12533000	1.07939	0.0398626	0.0760174	2.04812	1.0343	up
mws1167	C4H4O5	Oxaloacetic acid	Organic acids	Organic acids	328-42-7	3	131810	94731	71466	199390	249380	170230	1.07926	0.0238095	0.0515192	2.07713	1.05459	up
Lmmn000806	C5H8O4	Dimethylmalonic acid	Organic acids	Organic acids	595-46-0	3	131170	162640	147520	185850	206230	182960	1.08383	0.0203856	0.0456767	1.30297	0.381804	insig
pme3034	C5H8O4	Ethylmalonic acid	Organic acids	Organic acids	601-75-2	3	57925	55641	56051	71295	56897	66878	0.869265	0.181631	0.255678	1.15006	0.201711	insig
mws0473	C5H8O4	2-Methylsuccinic acid*	Organic acids	Organic acids	498-21-5	3	1542200	1549000	1699700	1987400	2321500	2062900	1.14678	0.0192666	0.0439495	1.32998	0.411404	insig
pme0243	C5H8O4	Glutaric acid*	Organic acids	Organic acids	110-94-1	3	637710	664250	716430	1033000	1073500	965250	1.20541	0.00126593	0.00904466	1.52188	0.605856	insig
Lmbn001288	C5H8O4	2-Hydroxy-2-methyl-3-oxobutanoic acid	Organic acids	Organic acids	71698-08-3	3	130610	141020	159360	192250	209790	183890	1.12483	0.0106468	0.0307752	1.3595	0.443074	insig
Lmmn002164	C5H8O4	Monomethyl succinate	Organic acids	Organic acids	3878-55-5	3	1542200	1549000	1699700	1987400	2321500	2062900	1.14678	0.0192666	0.0439495	1.32998	0.411404	insig
Lmgn000160	C4H8N2O3	3-Ureidopropionic Acid	Organic acids	Organic acids	462-88-4	1	282520	251440	305610	235040	244930	226940	1.00228	0.0942597	0.149971	0.841991	-0.248124	insig
mws0001	C4H8N2O3	L-Asparagine	Amino acids and derivatives	Amino acids and derivatives	70-47-3	3	9798200	9717200	9297500	7301900	9399100	7999300	0.894391	0.149418	0.215405	0.857265	-0.222186	insig
mws0972	C6H12O3	6-Hydroxyhexanoic acid	Organic acids	Organic acids	1191-25-9	3	743420	770860	759920	389780	433340	398480	1.22703	0.000104381	0.00239692	0.537156	-0.896587	insig
mws0341	C6H12O3	2-Hydroxyisocaproic acid	Organic acids	Organic acids	20312-37-2	3	472090	402340	1033300	2493000	2655000	2546600	1.1484	0.00779946	0.0249583	4.03338	2.01199	up
pme2527	C5H12N2O2	L-Ornithine	Amino acids and derivatives	Amino acids and derivatives	70-26-8	3	43407	37591	33698	139710	139140	154100	1.22561	0.000221919	0.00370735	3.77476	1.91639	up
MWS1882	C4H7NO4	Iminodiacetic acid	Organic acids	Organic acids	142-73-4	1	288300	318000	338240	389130	428810	420780	1.14367	0.00714435	0.023593	1.31145	0.391166	insig
mws0219	C4H7NO4	L-Aspartic Acid	Amino acids and derivatives	Amino acids and derivatives	56-84-8	1	2821800	2481200	2813900	3753300	3951800	3687600	1.18967	0.00208633	0.0113401	1.40358	0.489109	insig
Lmbn000198	C4H6O5	3-Dehydro-L-Threonic Acid	Others	Saccharides and Alcohols	-	1	3415600	2939300	2591600	8562300	10126000	8626300	1.2166	0.00214908	0.0114179	3.0531	1.61028	up
mws0275	C4H6O5	L-Malic acid	Organic acids	Organic acids	97-67-6	1	13303000	10873000	10823000	33298000	32966000	31608000	1.22341	9.65117e-05	0.00239692	2.79642	1.48358	up
Zmgn000503	C5H10O4	2,3-Dihydroxy-3-Methylbutanoic Acid	Organic acids	Organic acids	1756-18-9	1	483280	435430	477220	556920	552160	577630	1.15609	0.0105479	0.0305675	1.20831	0.272985	insig
MWSmce701	C9H10O	4-Ethylbenzaldehyde	Others	Others	4748-78-1	3	47918	39518	56095	40736	44173	21253	0.689764	0.230515	0.310267	0.739645	-0.435095	insig
pme0057	C4H9NO2S	L-Homocysteine	Amino acids and derivatives	Amino acids and derivatives	6027-13-0	3	11225	8746.4	21773	14289	5866.9	9237.8	0.509463	0.438476	0.514044	0.704135	-0.506076	insig
Zmdp000972	C4H9NO2S	S-Methyl-L-cysteine	Amino acids and derivatives	Amino acids and derivatives	1187-84-4	3	1331000	976710	1091800	1776200	2038000	2055000	1.15837	0.00422761	0.0166756	1.72648	0.787837	insig
pme0040	C5H5N5	Adenine	Nucleotides and derivatives	Nucleotides and derivatives	73-24-5	2	1782300	1082900	1287400	5040900	2272000	4406400	1.07215	0.0871032	0.140953	2.82216	1.4968	up
pmb0374	C5H5N5	2-Aminopurine	Nucleotides and derivatives	Nucleotides and derivatives	452-06-2	1	279850	189350	240190	319990	321140	227260	0.656039	0.264265	0.345063	1.22414	0.291764	insig
HJKP000649	C8H9NO	N-benzylformamide	Alkaloids	Alkaloids	6343-54-0	2	1158400	1060700	1173200	1632800	1948700	1895400	1.19323	0.0115881	0.0321861	1.61451	0.691096	insig
mws0889	C4H8O5	D-Threonic Acid	Others	Saccharides and Alcohols	3909-12-4	3	139770	136050	127370	382250	394520	401190	1.23237	1.04985e-05	0.00104554	2.9216	1.54676	up
pme0033	C5H4N4O	Hypoxanthine	Nucleotides and derivatives	Nucleotides and derivatives	68-94-0	3	48222	39326	38076	9	9	9	1.23412	0.0057705	0.020358	0.000214927	-12.1839	down
MWSmce466	C8H8O2	4-Hydroxyacetophenone	Phenolic acids	Phenolic acids	99-93-4	1	93662	100260	118180	866930	913160	918310	1.23159	4.85938e-05	0.00197152	8.64589	3.11201	up
MWS1848	C8H8O2	Phenyl acetate	Phenolic acids	Phenolic acids	122-79-2	2	81701	87686	81531	711470	763820	728420	1.23382	0.000461742	0.00514254	8.78259	3.13465	up
pme0489	C7H8N2O	N-Methylnicotinamide	Alkaloids	Pyridine alkaloids	114-33-0	1	136800	131910	126440	173660	175490	181680	1.21519	0.000379756	0.00463874	1.34336	0.425849	insig
Lmqp002784	C7H7NO2	Salicylamide	Alkaloids	Phenolamine	65-45-2	3	107820	109490	111930	187280	180600	163090	1.21473	0.00978339	0.0287182	1.61271	0.689491	insig
mws1078	C7H7NO2	Anthranilic Acid	Phenolic acids	Phenolic acids	118-92-3	3	85954	84089	72947	51372	61615	45214	1.11409	0.0114495	0.031879	0.65106	-0.619138	insig
mws1336	C7H7NO2	4-Aminobenzoic acid	Phenolic acids	Phenolic acids	150-13-0	3	32317	31395	32020	61598	50405	57769	1.20789	0.0167226	0.040333	1.77341	0.826525	insig
pme2268	C7H7NO2	Trigonelline	Alkaloids	Pyridine alkaloids	535-83-1	1	6904600	7126900	7706800	21003000	21892000	20004000	1.23047	0.000321032	0.00414423	2.89346	1.5328	up
mws0146	C7H7NO2	Nicotinic Acid Methyl Ester(Methyl Nicotinate)	Alkaloids	Pyridine alkaloids	93-60-7	3	65216	54021	31106	44212	78886	70132	0.527859	0.378936	0.456975	1.28526	0.362061	insig
pme1738	C7H9N2O	3-Carbamyl-1-methylpyridinium;(1-Methylnicotinamide)	Alkaloids	Pyridine alkaloids	1005-24-9	3	8045.4	27515	12103	19444	43552	46424	0.863138	0.127797	0.190521	2.29568	1.19892	insig
pme1002	C8H11NO	L-Tyramine	Alkaloids	Alkaloids	51-67-2	1	4274200	3636300	3882400	11164000	11758000	10822000	1.22834	6.59866e-05	0.00208908	2.86138	1.51671	up
pma0948	C8H11NO	Phenylethanolamine	Alkaloids	Alkaloids	7568-93-6	3	1915300	1552300	1685900	4904600	5383900	4777200	1.22391	0.000412405	0.00490978	2.92339	1.54764	up
Lmbn001981	C7H6O3	2,5-Dihydroxybenzaldehyde	Phenolic acids	Phenolic acids	1194-98-5	2	3666100	3944900	4306400	8760300	9048100	8260800	1.22279	0.000120878	0.00267138	2.18749	1.12928	up
Lmgn001670	C7H6O3	Salicylic acid	Phenolic acids	Phenolic acids	69-72-7	1	337440	401000	397290	923910	953900	940690	1.22468	0.000288562	0.00411081	2.48166	1.31131	up
mws0749	C7H6O3	4-Hydroxybenzoic acid	Phenolic acids	Phenolic acids	99-96-7	2	4354700	4431400	4557800	9685400	9726000	9000300	1.23078	0.00129031	0.0090745	2.12919	1.0903	up
mws2368	C8H10O2	Tyrosol; 4-Hydroxyphenylethanol	Phenolic acids	Phenolic acids	501-94-0	2	51110	63126	73726	174190	177050	153180	1.20202	0.000498996	0.00541303	2.68363	1.42418	up
pme2828	C6H5NO3	4-Nitrophenol	Phenolic acids	Phenolic acids	100-02-7	3	13085000	15989000	15542000	14192000	13813000	17937000	0.152786	0.797216	0.835459	1.02972	0.0422525	insig
mws1598	C3H9NO3S	3-Amino-1-propionic sulfonic acid	Organic acids	Organic acids	3687-18-1	3	8430	13666	11876	11318	22918	40397	0.804409	0.247739	0.327996	2.1969	1.13547	insig
pma2987	C6H11N3O	Histidinol	Alkaloids	Alkaloids	501-28-0	3	16934000	14123000	13283000	20724000	17916000	18003000	1.01033	0.0480645	0.0883515	1.27747	0.353289	insig
pme3207	C6H6O4	Muconic acid	Organic acids	Organic acids	1119-72-8	3	1039200	1340000	1471600	1038400	950000	936510	0.955844	0.130139	0.191963	0.759559	-0.396766	insig
pmb0764	C6H9NOS	4-Methyl-5-thiazoleethanol	Others	Others	137-00-8	3	190740	188110	180820	275120	296620	264660	1.2139	0.00612185	0.0211381	1.49445	0.579617	insig
Lmcp000611	C5H9N3O2	2-Amino-4,5-dihydro-1H-imidazole-4-acetic acid	Alkaloids	Alkaloids	69098-41-5	2	1005600	891870	872540	1266700	1179500	1172200	1.15528	0.00686115	0.02306	1.30628	0.385461	insig
pmp000966	C7H13NO2	Stachydrine	Alkaloids	Pyrrole alkaloids	471-87-4	1	864510	783850	697980	953090	1067700	884000	0.978055	0.0616367	0.107227	1.23801	0.308022	insig
Hmsp000364	C7H13NO2	L-Cyclopentylglycine	Amino acids and derivatives	Amino acids and derivatives	2521-84-8	2	109710	106620	100330	127740	138600	121900	1.12544	0.0215996	0.0478307	1.22605	0.294014	insig
Rfmb320	C7H13NO2	1-Methylpiperidine-2-carboxylic acid	Organic acids	Organic acids	7730-87-2	3	524860	938610	909100	594990	628270	518840	0.714485	0.25229	0.331463	0.734267	-0.445623	insig
Hmcp000405	C8H17NO	Dihydroisopelletierine	Alkaloids	Piperidine alkaloids	-	2	121240	85612	120060	203520	292700	271540	1.15711	0.019131	0.0439047	2.34852	1.23175	up
MWS2066	C10H8O	1-Naphthol*	Phenolic acids	Phenolic acids	90-15-3	3	64535	72987	77605	85566	66517	78940	0.430747	0.482777	0.555658	1.07389	0.102848	insig
MWS1875	C10H8O	2-Naphthol*	Phenolic acids	Phenolic acids	135-19-3	3	66962	82011	86475	84846	78396	71065	0.0120507	0.960298	0.970551	0.995154	-0.00700841	insig
Rfmb318	C7H14NO2+	D-Proline betaine	Amino acids and derivatives	Amino acids and derivatives	1195-94-4	3	524860	938610	909100	594990	628270	518840	0.714485	0.25229	0.331463	0.734267	-0.445623	insig
mws0851	C8H16O2	Valproic Acid	Organic acids	Organic acids	99-66-1	2	3508900	3659500	3754700	4553700	4821800	4278600	1.16206	0.0157445	0.0389668	1.25002	0.321952	insig
Hmmp002124	C9H7NO	Indole-3-carboxaldehyde	Alkaloids	Plumerane	487-89-8	1	312860	244320	243770	213180	214920	203850	0.994356	0.130454	0.191963	0.789001	-0.341902	insig
Lmqp000427	C6H11NO3	N-Methyl-Trans-4-Hydroxy-L-Proline	Amino acids and derivatives	Amino acids and derivatives	4252-82-8	3	869190	855910	781730	384080	377290	426410	1.2231	0.000591541	0.0058434	0.473818	-1.0776	down
pme0295	C6H11NO3	4-Acetamidobutyric acid	Organic acids	Organic acids	3025-96-5	3	619300	527760	619290	1239400	1065500	1010300	1.19508	0.00837227	0.0262732	1.87686	0.908325	insig
pme3351	C6H11NO3	Allysine(6-Oxo DL-Norleucine)	Amino acids and derivatives	Amino acids and derivatives	1962-83-0	3	122340	112530	116790	183880	213180	219530	1.20725	0.0111234	0.0315905	1.75337	0.81013	insig
mws0567	C5H11N3O2	4-Guanidinobutyric acid	Organic acids	Organic acids	463-00-3	3	1189000	1072000	1083800	1554900	1388800	1372100	1.14382	0.0139456	0.0359104	1.2903	0.367708	insig
mws0017	C7H19N3	Spermidine	Alkaloids	Alkaloids	124-20-9	3	47238	39997	40200	9	9	9	1.23422	0.00312726	0.0135594	0.000211873	-12.2045	down
pme2380	C5H6O5	α-Ketoglutaric acid	Organic acids	Organic acids	328-50-7	3	35879	64100	48450	82102	74174	70056	0.973661	0.0691888	0.117662	1.52485	0.608668	insig
mws1012	C9H6O2	Coumarin	Lignans and Coumarins	Coumarins	91-64-5	3	23403	15214	16684	31928	42193	35643	1.12973	0.0104961	0.0304949	1.98485	0.989027	insig
mws0208	C6H10O4	Adipic Acid*	Organic acids	Organic acids	124-04-9	1	682670	525750	567650	712850	726560	853160	0.990522	0.0566409	0.100224	1.29081	0.368277	insig
Wmzn000227	C6H10O4	2,2-Dimethylsuccinic acid	Organic acids	Organic acids	597-43-3	1	34634	43158	37307	17460	13227	11641	1.19231	0.00221052	0.0114664	0.367753	-1.44319	down
MWS5136	C6H10O4	Mono-Methyl Glutarate	Organic acids	Organic acids	1501-27-5	2	49666	48596	41382	89587	102340	92201	1.21121	0.000982915	0.00780833	2.03466	1.02479	up
mws0924	C6H10O4	2-Methylglutaric acid*	Organic acids	Organic acids	617-62-9	1	682670	525750	567650	712850	726560	853160	0.990522	0.0566409	0.100224	1.29081	0.368277	insig
Lmbn001676	C6H10O4	3-Hydroxy-3-Methyl-2-Oxopentanoic Acid	Organic acids	Organic acids	-	2	72327	81918	82283	138010	139050	128920	1.2146	0.000248614	0.00397782	1.71641	0.779398	insig
Lmbn001609	C6H10O4	2-Acetyl-2-Hydroxybutanoic Acid	Organic acids	Organic acids	-	2	32487	36478	22727	49319	42611	43467	0.994798	0.0506151	0.0917045	1.47665	0.562328	insig
pme0193	C5H10N2O3	L-Glutamine	Amino acids and derivatives	Amino acids and derivatives	56-85-9	1	2644200	2070100	2325500	14169000	14391000	13450000	1.23031	2.73354e-05	0.00161372	5.9675	2.57713	up
mws1372	C9H10N2	Myosmine	Alkaloids	Pyridine alkaloids	532-12-7	2	9	9	9	384080	400250	406040	1.23434	0.000274157	0.00405797	44087.8	15.4281	up
pme0026	C6H14N2O2	L-Lysine	Amino acids and derivatives	Amino acids and derivatives	56-87-1	2	1699800	1599700	1820200	12394000	12817000	12562000	1.23343	4.50335e-06	0.000852633	7.37797	2.88322	up
mws1050	C5H9NO4	O-Acetylserine	Amino acids and derivatives	Amino acids and derivatives	5147-00-2	3	81250	70403	92714	81028	96742	123150	0.700315	0.266798	0.347572	1.23143	0.300331	insig
pme0014	C5H9NO4	L-Glutamic acid	Amino acids and derivatives	Amino acids and derivatives	56-86-0	1	758970	549470	709630	1037500	1132500	1069900	1.13782	0.0124003	0.03362	1.60544	0.682973	insig
Zmzn000113	C5H9NO4	L-threo-3-Methylaspartate	Amino acids and derivatives	Amino acids and derivatives	6061-13-8	1	912160	996960	1011100	1876200	2014500	1946400	1.2268	6.72245e-05	0.00208908	1.99886	0.999175	insig
MWSmce608	C6H13NO3	4-Hydoxy-L-Isoleucine	Amino acids and derivatives	Amino acids and derivatives	781658-23-9	2	279660	262880	255910	475350	503670	465750	1.22592	0.000280077	0.00407906	1.80947	0.855566	insig
Zmsp000366	C6H13NO3	Fagomine	Alkaloids	Piperidine alkaloids	53185-12-9	2	86105	83427	78414	99438	104000	124560	1.08763	0.0646577	0.111458	1.32286	0.403661	insig
pmp001285	C8H4O3	Phthalic anhydride	Phenolic acids	Phenolic acids	85-44-9	1	2563700	1709000	1974500	2463100	1266400	2013200	0.279154	0.717993	0.769043	0.919244	-0.121481	insig
pmb2826	C5H8O5	L-Citramalic acid	Organic acids	Organic acids	6236-09-5	2	25681	21581	25238	28363	35144	31445	1.0511	0.0407887	0.0774417	1.30968	0.389217	insig
Lmbn000216	C5H8O5	3-Methylmalic acid	Organic acids	Organic acids	152204-30-3	2	213160	197440	166670	385810	402030	502150	1.19113	0.0138213	0.0357973	2.23464	1.16004	up
MWS3036	C5H8O5	3-Hydroxyglutaric acid	Organic acids	Organic acids	638-18-6	3	93019	83307	76456	146280	191420	198270	1.18304	0.0214456	0.047711	2.12029	1.08426	up
ML10171848	C5H8O5	D-Arabinono-1,4-lactone	Others	Saccharides and Alcohols	2782-09-4	1	177810	178950	160360	382960	361990	423170	1.22212	0.00348781	0.0147842	2.2589	1.17562	up
Zmyn000247	C5H8O5	2-Hydroxyglutaric Acid	Organic acids	Organic acids	13095-48-2	2	174990	174620	174750	401570	324550	365360	1.21693	0.0135667	0.0354854	2.08155	1.05766	up
Zmyn000230	C5H8O5	2-Dehydro-3-deoxy-L-arabinonate	Others	Saccharides and Alcohols	-	2	158050	175290	161310	351880	381470	353260	1.22761	0.000307774	0.00414423	2.19672	1.13535	up
mws1024	C9H8O2	p-Coumaraldehyde	Phenolic acids	Phenolic acids	2538-87-6	3	107910	123410	138180	123840	128260	123780	0.184431	0.831656	0.865166	1.01727	0.0246978	insig
Lmbn001034	C6H12O4	2,3-Dihydroxy-3-methylpentanoic acid	Organic acids	Organic acids	562-43-6	1	142120	151430	144700	201110	215620	197330	1.21141	0.00278231	0.0127448	1.40116	0.486626	insig
pme3154	C6H12O4	Mevalonic acid	Organic acids	Organic acids	150-97-0	3	47839	78721	9	109790	124540	105740	0.638184	0.0819794	0.134579	2.68683	1.42591	insig
mws1379	C9H12N2	Nornicotine	Alkaloids	Pyridine alkaloids	494-97-3	1	9	9	9	3154300	4545600	5442100	1.23399	0.0223135	0.0493154	486741	18.8928	up
pme1210	C5H11NO2S	L-Methionine	Amino acids and derivatives	Amino acids and derivatives	63-68-3	1	2701300	2674600	2675300	5976200	6026800	5558600	1.23163	0.0021177	0.0114179	2.18124	1.12515	up
mws0224	C5H11NO2S	DL-Methionine	Amino acids and derivatives	Amino acids and derivatives	59-51-8	3	2685300	1731000	2527200	4680600	3619100	4354400	1.09818	0.0116373	0.0322439	1.82244	0.86587	insig
mws0847	C6H7N5	1-Methyladenine	Nucleotides and derivatives	Nucleotides and derivatives	5142-22-3	2	341150	388090	386330	401130	379890	319600	0.126023	0.872725	0.902726	0.986599	-0.0194646	insig
mws0262	C4H6O6	L-Tartaric acid	Organic acids	Organic acids	87-69-4	3	18587	35490	36417	77747	68647	38870	0.938078	0.0971296	0.153462	2.04725	1.03369	insig
mws0489	C8H6O3	Benzoylformic acid	Organic acids	Organic acids	611-73-4	3	62087	53400	60181	122050	130380	121810	1.22346	6.98813e-05	0.00208908	2.13038	1.09111	up
MWSmce682	C5H10O5	DL-Xylose	Others	Saccharides and Alcohols	25990-60-7	3	63452	102330	64604	106330	90271	102440	0.806907	0.207698	0.283929	1.298	0.37629	insig
MWSmce676	C5H10O5	D-Arabinose	Others	Saccharides and Alcohols	10323-20-3	3	100520	113430	36948	186220	162740	183120	0.948769	0.0476787	0.0878531	2.1207	1.08454	insig
Zmgn000173	C5H10O5	D-Ribose	Others	Saccharides and Alcohols	50-69-1	3	121930	120370	147320	287320	319040	287350	1.21524	0.000310736	0.00414423	2.2938	1.19774	up
Lmxp001668	C9H10O2	2-Methoxy-4-ethenylphenol	Phenolic acids	Phenolic acids	7786-61-0	2	9	9	9	237540	236830	225910	1.23433	0.000259922	0.00404482	25936.3	14.6627	up
mws0921	C9H10O2	p-Coumaryl alcohol	Phenolic acids	Phenolic acids	3690-05-9	3	62335	52899	50345	27908	31845	32060	1.19169	0.0129359	0.0344743	0.554497	-0.850749	insig
Lmxn006423	C7H5NOS	2(3H)-Benzothiazolone	Alkaloids	Alkaloids	934-34-9	2	33857	45108	35212	56786	34424	52597	0.634838	0.291098	0.373236	1.25951	0.332862	insig
pme0183	C5H5N5O	Isoguanine	Nucleotides and derivatives	Nucleotides and derivatives	3373-53-3	3	127500	93382	89334	236490	237880	175200	1.14399	0.0152234	0.0381045	2.09393	1.06621	up
pme1109	C5H5N5O	Guanine	Nucleotides and derivatives	Nucleotides and derivatives	73-40-5	2	173690	137960	170610	407390	487910	390480	1.20937	0.00634653	0.0217158	2.66616	1.41476	up
pme0256	C5H4N4O2	Xanthine	Nucleotides and derivatives	Nucleotides and derivatives	69-89-6	1	189320	181900	142450	162960	173670	277230	0.471713	0.465287	0.540456	1.19505	0.257068	insig
MWS2984	C4H4N6O	8-Azaguanine	Nucleotides and derivatives	Nucleotides and derivatives	134-58-7	2	109270	114190	137650	119880	166950	134920	0.656844	0.296939	0.37944	1.16793	0.22395	insig
MWS3149	C8H8O3	3-Methoxybenzoic acid	Phenolic acids	Phenolic acids	586-38-9	3	8372.4	10534	7440	11286	16858	14920	1.03927	0.0553925	0.0990959	1.63453	0.708876	insig
MWSmce183	C8H8O3	D-Mandelic acid	Organic acids	Organic acids	611-71-2	2	188640	241380	249890	304500	304450	299110	1.05866	0.056817	0.100224	1.33556	0.417444	insig
mws0458	C8H8O3	Vanillin; 4-Hydroxy-3-Methoxybenzaldehyde	Phenolic acids	Phenolic acids	121-33-5	1	15441000	19752000	16777000	42027000	43924000	38334000	1.21269	0.000437272	0.00494916	2.39148	1.2579	up
MWSmce363	C8H8O3	2,5-Dihydroxyacetophenone	Phenolic acids	Phenolic acids	490-78-8	3	9	9	9	91921	102110	101020	1.23432	0.00107706	0.00822554	10927.8	13.4157	up
mws0182	C8H8O3	4-Hydroxyphenylacetic acid	Phenolic acids	Phenolic acids	156-38-7	3	87549	112320	74433	233340	231210	239580	1.19716	0.00428509	0.0168438	2.56699	1.36008	up
MWSmce040	C8H8O3	Isovanillin	Phenolic acids	Phenolic acids	621-59-0	1	4562900	4635200	4529000	10179000	11493000	10574000	1.22992	0.00376649	0.015336	2.34908	1.23209	up
Zmgn004894	C8H8O3	Methyl 4-hydroxybenzoate	Phenolic acids	Phenolic acids	99-76-3	1	2884900	3374500	2987800	8305200	8656800	8511900	1.22855	2.20489e-05	0.00153321	2.75477	1.46193	up
pme2362	C8H8O3	Mandelic acid	Phenolic acids	Phenolic acids	90-64-2	3	304700	315570	273600	471140	501070	479510	1.21238	0.000482279	0.00531912	1.62408	0.699626	insig
Zmyn002323	C8H8O3	2-Hydroxyphenylacetic acid	Organic acids	Organic acids	614-75-5	3	31189	9	9	21081	20706	59227	0.866201	0.233415	0.313428	3.2369	1.69461	insig
mws0943	C7H8N2O2	1,4-Dihydro-1-Methyl-4-oxo-3-pyridinecarboxamide	Alkaloids	Pyridine alkaloids	769-49-3	2	53034	62488	42923	42818	45168	29626	0.817535	0.142886	0.207687	0.742289	-0.429947	insig
pme0513	C5H12O5	Xylitol	Others	Saccharides and Alcohols	87-99-0	3	79620	94417	80765	124510	110750	128400	1.14691	0.00740808	0.0241043	1.42723	0.513214	insig
mws0437	C5H12O5	D-Arabitol	Others	Saccharides and Alcohols	488-82-4	2	64494	53926	52583	38038	38820	31619	1.14465	0.0144442	0.036697	0.634357	-0.656632	insig
mws0213	C5H12O5	Ribitol	Others	Saccharides and Alcohols	488-81-3	2	98922	139150	101910	67406	79337	64896	1.08712	0.0677704	0.115945	0.622501	-0.683853	insig
mws0444	C7H7NO3	3-Aminosalicylic acid	Phenolic acids	Phenolic acids	570-23-0	3	39037	22844	52206	61384	89938	81487	1.00767	0.0299346	0.0610515	2.04063	1.02901	up
Hmlp000935	C8H11NO2	Vanillylamine	Alkaloids	Phenolamine	1196-92-5	2	11740	12370	13202	14736	17216	19857	1.07016	0.0724924	0.122071	1.38853	0.473563	insig
mws4002	C8H11NO2	Dopamine	Alkaloids	Phenolamine	51-61-6	3	9	9	9	14888	16413	19257	1.23411	0.00572748	0.0203322	1872.52	10.8708	up
mws0639	C7H6O4	2,3-Dihydroxybenzoic Acid*	Phenolic acids	Phenolic acids	303-38-8	1	1044700	1194200	1097800	6014600	6468700	5843900	1.23223	0.000832264	0.0072815	5.49261	2.45749	up
mws0180	C7H6O4	2,5-Dihydroxybenzoic acid; Gentisic Acid*	Phenolic acids	Phenolic acids	490-79-9	1	669640	768820	791800	3977900	4077600	3871800	1.23172	7.68376e-06	0.00104554	5.34794	2.41898	up
mws0885	C7H6O4	2,4-Dihydroxybenzoic acid	Phenolic acids	Phenolic acids	89-86-1	2	1238200	1291700	1248700	6863200	7218200	6599900	1.23362	0.000927376	0.00758106	5.47327	2.4524	up
mws0183	C7H6O4	3,4-Dihydroxybenzoic acid (Protocatechuic acid)*	Phenolic acids	Phenolic acids	99-50-3	1	1301500	1553700	1494100	7512400	8067300	7620900	1.23132	0.000104025	0.00239692	5.33433	2.41531	up
pmf0613	C10H18O	α-Terpineol	Terpenoids	Monoterpenoids	98-55-5	3	897180	984680	957930	854320	869370	841350	1.06976	0.0604554	0.105657	0.90325	-0.146803	insig
MA10040889	C6H5NO4	4-Nitrocatechol	Phenolic acids	Phenolic acids	3316-09-4	3	27895	31598	25785	55169	46808	44184	1.17153	0.0122885	0.0334561	1.71394	0.777313	insig
mws0254	C6H9N3O2	L-Histidine	Amino acids and derivatives	Amino acids and derivatives	71-00-1	2	1878600	1866700	1960300	2804800	2380400	2534400	1.17023	0.0271458	0.0567913	1.35299	0.436147	insig
pme2165	C5H4N2O4	Orotic acid (Vitamin B13)	Others	Vitamin	65-86-1	3	105160	82883	88704	88697	93592	102940	0.244632	0.740848	0.785078	1.03065	0.043553	insig
mws1373	C10H10N2	β-Nicotyrine	Alkaloids	Pyridine alkaloids	487-19-4	1	72898	53439	85688	205160	205650	191310	1.19329	0.00123534	0.00889202	2.83985	1.50582	up
Lmbn001467	C7H13NO3	5-Acetamidopentanoic Acid	Organic acids	Organic acids	1072-10-2	3	50045	58879	59205	193590	199980	177310	1.22711	0.000589213	0.0058434	3.39549	1.76362	up
mws0987	C10H8O2	6-MethylCoumarin	Lignans and Coumarins	Coumarins	92-48-8	2	25996	23125	28320	31036	29990	23688	0.475143	0.434087	0.510887	1.09392	0.129503	insig
Zmjn001813	C7H12O4	Pimelic acid*	Organic acids	Organic acids	111-16-0	2	124330	151760	163570	171400	163180	161630	0.744551	0.242417	0.322844	1.12862	0.174563	insig
Lmbn002072	C7H12O4	2-Propylsuccinic acid*	Organic acids	Organic acids	618-57-5	2	89226	91528	85372	109370	132910	120650	1.15068	0.0344747	0.0677594	1.36375	0.447582	insig
mws0005	C10H12N2	Tryptamine	Alkaloids	Plumerane	61-54-1	2	3180700	2986800	2876100	3699500	3773900	3422600	1.12644	0.0121942	0.0332996	1.20483	0.26883	insig
mws1371	C10H12N2	Anatabine	Alkaloids	Pyridine alkaloids	581-49-7	1	9	9	9	474010	615830	1585400	1.23181	0.125211	0.187405	99083	16.5963	up
Lmyp000875	C10H12N2	Dehydroanabasine	Alkaloids	Pyridine alkaloids	-	1	9	25328	9	773020	808170	356210	1.04474	0.047716	0.0878531	76.4381	6.25622	up
mws1417	C9H7NO2	Indole-3-carboxylic acid*	Alkaloids	Plumerane	771-50-6	3	299970	405240	364070	380200	431020	391300	0.667923	0.287237	0.368701	1.12461	0.169421	insig
Lmgp001898	C9H7NO2	4,6-Dihydroxyquinoline	Alkaloids	Quinoline alkaloids	3517-61-1	2	59195	45198	64159	155530	131770	139660	1.19791	0.000811593	0.0072815	2.53311	1.34091	up
mws0102	C9H7NO2	Indole-5-carboxylic acid*	Alkaloids	Plumerane	1670-81-1	3	303680	346120	309210	326300	348120	322960	0.484945	0.465033	0.540456	1.04001	0.0565974	insig
NK10246260	C9H7NO2	2,4-Dihydroxyquinoline	Alkaloids	Quinoline alkaloids	86-95-3	1	217740	242950	270150	258180	299390	284370	0.847506	0.1316	0.1929	1.15202	0.204162	insig
mws1550	C6H11NO2S	S-Allyl-L-cysteine	Amino acids and derivatives	Amino acids and derivatives	21593-77-1	3	11295	7757.8	10644	9522.1	11762	9008.7	0.114534	0.892657	0.918495	1.02007	0.0286675	insig
pme3382	C6H11NO4	N-Acetyl-L-threonine	Amino acids and derivatives	Amino acids and derivatives	17093-74-2	3	112720	102400	103630	129590	152730	155330	1.14094	0.0272181	0.0568378	1.37302	0.457352	insig
mws1346	C6H11NO4	DL-2-Aminoadipic acid	Alkaloids	Alkaloids	542-32-5	3	1651400	1628300	1476700	1639100	1882500	1750800	0.857578	0.130204	0.191963	1.10849	0.14859	insig
pme2761	C5H6O6	4-Hydroxy-2-oxoglutaric acid	Organic acids	Organic acids	1187-99-1	3	155860	127070	103060	104190	100970	117810	0.669881	0.301235	0.383206	0.836732	-0.257163	insig
pme2996	C9H6O3	4-Hydroxycoumarin	Lignans and Coumarins	Coumarins	1076-38-6	3	14914	13584	11611	9	9	9	1.23407	0.00511785	0.0189377	0.000673166	-10.5368	down
pme2914	C6H10O5	3-Hydroxy-3-methylpentane-1,5-dioic acid	Amino acids and derivatives	Amino acids and derivatives	503-49-1	1	639200	680490	658140	3392300	3090700	3083400	1.23296	0.00142308	0.00949743	4.83682	2.27406	up
pmf0440	C10H10O2	4-MethoxycinnaMaldehyde	Phenolic acids	Phenolic acids	1963-36-6	3	170670	128180	146470	131880	148450	133420	0.431519	0.494821	0.566079	0.929107	-0.106083	insig
mws1478	C10H14N2	Nicotine	Alkaloids	Pyridine alkaloids	54-11-5	1	4214700	4801900	6592300	38121000	56512000	9599900	1.03065	0.162479	0.231298	6.67779	2.73937	up
pme2758	C5H9NO5	4-Hydroxy-L-glutamic acid	Amino acids and derivatives	Amino acids and derivatives	3913-68-6	3	9	27281	20421	24311	28816	30617	0.577045	0.277932	0.360013	1.75523	0.811664	insig
Lmbp000123	C6H13NO2S	L-Homomethionine	Amino acids and derivatives	Amino acids and derivatives	25148-30-5	3	28294	36726	34075	31942	25699	33102	0.458274	0.457721	0.532757	0.915717	-0.127026	insig
Lmbn002648	C9H8O3	α-Hydroxycinnamic Acid*	Phenolic acids	Phenolic acids	5801-57-0	3	320680	360710	329480	189430	337890	254420	0.787568	0.211878	0.288256	0.773334	-0.370837	insig
Lmmn001643	C9H8O3	2-Hydroxycinnamic acid*	Phenolic acids	Phenolic acids	583-17-5	3	585020	621030	560420	480780	507360	484700	1.15484	0.0171663	0.0407116	0.833776	-0.262269	insig
pme1439	C9H8O3	p-Coumaric acid	Phenolic acids	Phenolic acids	501-98-4	3	101090	57820	67456	72771	73845	88310	0.212908	0.853948	0.885114	1.03781	0.0535491	insig
pme2529	C6H12O5	1,5-Anhydro-D-glucitol	Others	Saccharides and Alcohols	154-58-5	3	106060	76223	68734	89167	80127	96500	0.305508	0.719624	0.769043	1.05887	0.0825235	insig
pme3083	C8H7NO3	2-(Formylamino)benzoic acid	Phenolic acids	Phenolic acids	3342-77-6	3	173700	171480	167700	215870	240450	222160	1.19983	0.0135881	0.0354854	1.32288	0.403685	insig
pme2617	C5H11NO3S	L-Methionine Sulfoxide	Amino acids and derivatives	Amino acids and derivatives	3226-65-1	2	2655200	2314700	2354700	3133300	3132600	3474100	1.15182	0.00682137	0.0229943	1.32977	0.411172	insig
MWS4525	C6H7N5O	6-O-methylguanine	Nucleotides and derivatives	Nucleotides and derivatives	20535-83-5	3	27363	29092	27914	87713	82995	99206	1.22864	0.00557524	0.0199794	3.19921	1.67771	up
pme3968	C6H7N5O	7-Methylguanine	Nucleotides and derivatives	Nucleotides and derivatives	578-76-7	3	15024	20948	18119	47889	51991	47739	1.2106	0.000187153	0.00332196	2.72909	1.44842	up
Hmdp000626	C9H11NO2	Polygonatine A	Alkaloids	Alkaloids	-	2	9	9	9	41607	45121	37024	1.23423	0.00321523	0.0137312	4583.41	12.1622	up
pme0021	C9H11NO2	L-Phenylalanine	Amino acids and derivatives	Amino acids and derivatives	63-91-2	1	2788600	2558200	2642500	5990600	5823700	5195800	1.22359	0.00397508	0.0161275	2.12911	1.09025	up
pmb0037	C10H15NO	Hordenine	Alkaloids	Phenolamine	539-15-1	3	9	9	9	49916	52547	41115	1.23415	0.00517791	0.0190978	5317.7	12.3766	up
pmc0274	C6H6N4S	6-Methylmercaptopurine	Nucleotides and derivatives	Nucleotides and derivatives	50-66-8	3	5535900	4987200	5611900	11531000	11207000	10577000	1.22494	0.000155651	0.00299694	2.06477	1.04598	up
mws0344	C5H10O6	D-Xylonic acid	Others	Saccharides and Alcohols	526-91-0	1	2531400	2686200	2441500	4621200	5465200	4322100	1.20051	0.0188475	0.0433416	1.88123	0.911673	insig
mws1382	C9H10O3	4'-Hydroxy-3'-methoxyacetophenone (Acetovanillone)	Phenolic acids	Phenolic acids	498-02-2	1	18310	24941	18492	45503	48692	37753	1.17133	0.00595491	0.0208135	2.13705	1.09562	up
mws0467	C9H10O3	3-(4-Hydroxyphenyl)-propionic acid	Phenolic acids	Phenolic acids	501-97-3	2	9	40455	36087	58431	9	9	0.385647	0.810425	0.846958	0.76353	-0.389243	insig
MWS0274	C9H10O3	DL-3-Phenyllactic acid	Organic acids	Organic acids	828-01-3	1	17135	38666	22662	63358	49917	64122	1.06632	0.017421	0.0410587	2.2609	1.1769	up
Lmbn005172	C9H10O3	2,6-Dimethoxybenzaldehyde	Phenolic acids	Phenolic acids	3392-97-0	2	5138.4	12206	10150	24073	23523	22901	1.09229	0.0186542	0.0430714	2.56405	1.35842	up
MWSmce165	C6H14O5	L-Fucitol	Others	Saccharides and Alcohols	13074-06-1	2	270010	325700	266480	478400	514320	506700	1.19858	0.00187637	0.0106117	1.73908	0.798327	insig
pmn001681	C10H14O2	1-(4-Methoxyphenyl)-1-propanol	Phenolic acids	Phenolic acids	5349-60-0	3	598480	519990	547660	535070	474850	614020	0.210662	0.780551	0.823311	0.974678	-0.0370026	insig
Zmjp000624	C8H9NO3	Pyridoxal	Others	Vitamin	66-72-8	3	23013	22168	23519	41808	42133	44211	1.23056	0.000165152	0.00312688	1.86539	0.899474	insig
MWSmce469	C7H9N3O2	Spinacine	Alkaloids	Piperidine alkaloids	59981-63-4	1	18349	35488	16422	2389700	2193900	2114700	1.22747	0.00129572	0.0090745	95.3373	6.57497	up
mws2125	C3H5O6P	Phosphoenolpyruvate	Organic acids	Organic acids	138-08-9	3	26969	32887	27174	20693	28295	37935	0.0893652	0.995162	0.995162	0.998771	-0.00177483	insig
pme2598	C8H8O4	3,4-Dihydroxybenzeneacetic acid	Phenolic acids	Phenolic acids	102-32-9	3	169610	197390	148750	780420	785570	666950	1.22355	0.00190023	0.0106117	4.3295	2.1142	up
pme1292	C8H8O4	Homogentisic acid	Phenolic acids	Phenolic acids	451-13-8	3	27367	33148	30854	9	49208	38395	0.492693	0.940986	0.956136	0.958881	-0.0605763	insig
MWSslk066	C8H8O4	3-Hydroxy-4-methoxybenzoic acid	Phenolic acids	Phenolic acids	645-08-9	2	1526900	1713800	1608500	2059200	1914900	1752800	1.01355	0.0594767	0.104268	1.181	0.240008	insig
Zmsp001834	C8H8O4	2,6-Dimethoxy-1,4-benzoquinone	Quinones	Quinones	530-55-2	1	2666200	2567700	2536500	3083800	2991200	3122600	1.20221	0.000996363	0.0078602	1.18367	0.243269	insig
Lmmp003042	C8H8O4	Protocatechuic Acid Methyl Ester	Phenolic acids	Phenolic acids	2150-43-8	2	52162	35887	41467	42941	35591	9	0.565488	0.329145	0.410438	0.606419	-0.721612	insig
mws0028	C8H8O4	Vanillic acid	Phenolic acids	Phenolic acids	121-34-6	1	1985000	2343800	2007800	3677200	3891500	3483400	1.20445	0.000684519	0.00642656	1.74417	0.80254	insig
pme3081	C8H12N2O2	4-(Aminomethyl)-5-(hydroxymethyl)-2-methylpyridin-3-ol	Others	Others	85-87-0	3	24035	32215	16736	9	9	9	1.23291	0.0321734	0.0645741	0.000369934	-11.4004	down
Zmpp000906	C8H11NO3	Norepinephrine	Others	Others	51-41-2	1	795400	704210	719150	891680	1074200	1009900	1.12431	0.0244606	0.0525279	1.34119	0.423514	insig
pme1383	C8H11NO3	Pyridoxine	Others	Vitamin	65-23-6	1	794120	699160	794960	957190	1056900	1092400	1.15398	0.0070836	0.0234606	1.35759	0.441047	insig
MWS0933	C7H11N3O2	1-Methylhistidine	Amino acids and derivatives	Amino acids and derivatives	332-80-9	2	1221200	333870	348290	385980	395390	399070	0.3868	0.497803	0.568918	0.620187	-0.689224	insig
MWSslk100	C12H11N	Diphenylamine	Alkaloids	Alkaloids	122-39-4	3	15904	17071	26659	13072	14635	16425	0.769577	0.265398	0.346144	0.740048	-0.43431	insig
MWStz063	C10H19NO	2-Ethyl-2,6,6-trimethylpiperidin-4-one	Alkaloids	Piperidine alkaloids	133568-79-3	2	34972	35547	40955	43121	37153	36132	0.339935	0.601012	0.6648	1.04424	0.0624582	insig
pme3186	C3H7O6P	DL-Glyceraldehyde-3-phosphate	Organic acids	Organic acids	591-59-3	3	13924	17120	13454	9	9	9	1.2341	0.005982	0.0208135	0.000606769	-10.6866	down
MWS1812	C11H22O	2-Undecanone	Others	Others	112-12-9	2	106750	86287	103700	164160	123780	117100	0.956529	0.118497	0.179007	1.36498	0.44888	insig
Lmbn003524	C9H16O3	9-Oxononanoic acid	Organic acids	Organic acids	2553-17-5	2	938590	836690	819140	180040	198190	197200	1.2312	0.00250175	0.0121974	0.221795	-2.1727	down
pme0253	C8H15NO3	N-Acetyl-L-leucine	Amino acids and derivatives	Amino acids and derivatives	1188-21-2	3	277950	228180	235690	213270	261850	226180	0.379863	0.559487	0.62804	0.945378	-0.0810374	insig
pme3009	C6H6O6	Trans-Citridic acid	Organic acids	Organic acids	4023-65-8	3	480470	286870	250960	234460	252120	391880	0.311475	0.623459	0.68298	0.862673	-0.213114	insig
mws0242	C8H14O4	Suberic Acid	Organic acids	Organic acids	505-48-6	1	888680	763160	968300	579590	591050	556730	1.16553	0.0348515	0.0679096	0.659266	-0.601067	insig
Lmgn002555	C8H14O4	2-Propylglutaric acid	Organic acids	Organic acids	32806-62-5	3	29593	44546	36237	9	9	9	1.23389	0.013548	0.0354854	0.000244618	-11.9972	down
Zmyn000155	C7H14N2O3	N-α-Acetyl-L-ornithine	Amino acids and derivatives	Amino acids and derivatives	6205-08-9	1	120850	132890	120430	1186600	1099300	1259600	1.23304	0.00178802	0.0104701	9.47564	3.24422	up
MWSmce119	C6H14N4O2	L-Arginine	Amino acids and derivatives	Amino acids and derivatives	74-79-3	1	1721000	1725200	1661800	14271000	11389000	14708000	1.23045	0.00773776	0.0248308	7.9029	2.98238	up
pme2559	C6H9NO5	N-Acetyl-L-Aspartic Acid	Amino acids and derivatives	Amino acids and derivatives	997-55-7	3	300980	274080	249000	347180	307830	390670	0.990951	0.0704834	0.119685	1.26894	0.34362	insig
pmp001195	C7H13NO4	Calystegine B1	Alkaloids	Tropan alkaloids	127414-86-2	3	61040	25409	17639	36714	10308	13328	0.575036	0.416365	0.492185	0.579798	-0.786378	insig
pme0008	C6H13N3O3	L-Citrulline	Amino acids and derivatives	Amino acids and derivatives	372-75-8	3	119410	125880	132360	662550	797510	762140	1.23122	0.00403124	0.0162748	5.88428	2.55687	up
Hmfn000531	C6H8O6	L-Ascorbic acid (Vitamin C)	Others	Vitamin	50-81-7	2	29139	26371	29370	81479	76672	80240	1.23083	2.59035e-05	0.00161372	2.80857	1.48983	up
pme3140	C10H8O3	6-Hydroxy-4-methylcoumarin	Lignans and Coumarins	Coumarins	2373-31-1	3	42819	63849	32857	94050	82755	102900	1.07812	0.0177652	0.0416112	2.00469	1.00338	up
Zmgn001448	C7H12O5	2-Propylmalic Acid*	Organic acids	Organic acids	-	2	5223700	6342700	5719500	8350700	9185200	8377200	1.17691	0.00271989	0.0126114	1.49909	0.584086	insig
pmb3101	C7H12O5	2-Isopropylmalic Acid	Organic acids	Organic acids	49601-06-1	1	5572700	7118700	5727300	9346200	9033800	8600900	1.13804	0.0162379	0.0396694	1.46486	0.550767	insig
Lmbn001754	C7H12O5	3-Isopropylmalic Acid*	Organic acids	Organic acids	921-28-8	2	5223700	6342700	5719500	8350700	9185200	8377200	1.17691	0.00271989	0.0126114	1.49909	0.584086	insig
pmf0323	C10H12N2O	Cotinine; (S)-1-Methyl-5-(3-pyridinyl)-2-pyrrolidinone	Alkaloids	Pyridine alkaloids	486-56-6	1	9	9	9	464100	138040	439190	1.23075	0.0803058	0.132598	38567.8	15.2351	up
pme2024	C10H12N2O	Serotonin*	Alkaloids	Plumerane	50-67-9	1	41317000	32976000	35718000	14405000	15222000	13846000	1.21959	0.0104834	0.0304949	0.39517	-1.33946	down
Lmyp001840	C10H12N2O	6-Hydroxy-N-methylmyosmine	Alkaloids	Pyridine alkaloids	68104-57-4	1	822290	836140	882550	3242600	3334100	3062700	1.23281	0.000681846	0.00642656	3.79358	1.92356	up
pmb0774	C10H12N2O	N-Hydroxytryptamine*	Alkaloids	Plumerane	-	1	36200000	28503000	32221000	13148000	13587000	12134000	1.21693	0.0107246	0.0307752	0.401026	-1.31823	down
pmb0468	C6H11NO3S	N-Formyl-L-Methionine	Amino acids and derivatives	Amino acids and derivatives	4289-98-9	3	1935000	1492100	1635600	681040	680390	606820	1.21433	0.0132426	0.0350666	0.388775	-1.36299	down
mws1013	C9H6O4	Esculetin	Lignans and Coumarins	Coumarins	305-01-1	3	94924	134860	149130	243330	260040	177340	1.05185	0.036298	0.070366	1.79648	0.84517	insig
mws1074	C9H6O4	Daphnetin	Lignans and Coumarins	Coumarins	486-35-1	1	40172	42549	42953	60547	59204	64622	1.21562	0.00166596	0.0102266	1.46707	0.552941	insig
pme2253	C6H10O6	L-Gulono-1,4-Lactone	Others	Saccharides and Alcohols	1128-23-0	3	17179	18070	26978	16975	10851	42093	0.0378283	0.818817	0.85259	1.12361	0.168144	insig
MWSmce220	C6H10O6	D-Glucono-1,5-lactone	Organic acids	Organic acids	90-80-2	3	48615	68315	82920	46478	41983	43754	0.958567	0.149222	0.215395	0.661571	-0.596032	insig
mws0009	C10H10O3	Coniferaldehyde	Phenolic acids	Phenolic acids	20649-42-7	1	151580	159020	168090	403530	461370	401500	1.22664	0.00376088	0.015336	2.64555	1.40357	up
mws1195	C10H10O3	p-Coumaric acid methyl ester	Phenolic acids	Phenolic acids	3943-97-3	3	21759	13302	12748	9	9	9	1.23295	0.0319167	0.0641724	0.000564747	-10.7901	down
Jmzn006005	C10H10O3	3,4-Methylenedioxy cinnamyl alcohol	Lignans and Coumarins	Lignans	58095-76-4	3	25839	21036	8597	7822.1	8682	9021.8	0.869501	0.190945	0.265175	0.460158	-1.1198	insig
Lmyp001138	C10H14N2O	6-Hydroxynicotine	Alkaloids	Pyridine alkaloids	10516-09-3	1	3488100	3792300	4425000	8380400	6102200	5860000	1.10858	0.0571555	0.100665	1.73788	0.79733	insig
pmb0786	C6H13NO5	D-Glucosamine	Others	Saccharides and Alcohols	3416-24-8	3	182310	180380	226950	184700	159570	217320	0.26461	0.700513	0.754296	0.952429	-0.0703172	insig
mws2212	C9H8O4	Caffeic acid	Phenolic acids	Phenolic acids	331-39-5	1	697180	737140	728510	1216900	1216800	1136200	1.2263	0.000814847	0.0072815	1.65057	0.722963	insig
Hmln000297	C6H12O6	Inositol	Others	Saccharides and Alcohols	87-89-8	3	175940	459010	194370	488030	488070	79714	0.0571134	0.672342	0.730191	1.27311	0.348355	insig
mws1164	C6H12O6	D-Fructose	Others	Saccharides and Alcohols	57-48-7	3	230330	257520	226000	319680	473520	396950	1.11195	0.0638757	0.110614	1.66723	0.737451	insig
mws4170	C6H12O6	D-Glucose	Others	Saccharides and Alcohols	50-99-7	3	383810	517810	218190	422580	446350	403360	0.425993	0.618165	0.679145	1.13617	0.184174	insig
mws0093	C10H12O3	Coniferyl alcohol	Phenolic acids	Phenolic acids	458-35-5	1	62376	56399	63030	95155	70433	55611	0.588388	0.372919	0.451156	1.21668	0.282953	insig
Lmbn004847	C10H12O3	4-Methoxyphenylpropionic acid	Phenolic acids	Phenolic acids	-	1	19536	37035	32544	53567	34560	49924	0.852558	0.106679	0.164657	1.54913	0.631461	insig
MWS2070	C10H12O3	Propyl 4-hydroxybenzoate	Phenolic acids	Phenolic acids	94-13-3	3	13064	26644	20831	48397	56068	48196	1.12687	0.00466214	0.0178323	2.5217	1.33439	up
Cmyp007180	C11H16O2	Dihydroactinidiolide	Others	Others	17092-92-1	2	83054	70405	87237	111400	119340	110580	1.14928	0.00916458	0.0278368	1.41805	0.503913	insig
Hmcp009963	C11H18NO+	Candicine	Alkaloids	Phenolamine	6656-13-9	2	139380	129010	120870	172220	132740	173590	0.886199	0.144034	0.208969	1.22938	0.297936	insig
MWStz070	C9H11NO3	N-(2-Hydroxy-4-methoxyphenyl)acetamide	Alkaloids	Phenolamine	58469-06-0	1	19508000	16597000	20893000	27337000	31744000	32804000	1.15839	0.0063841	0.0217788	1.61207	0.688918	insig
mws0250	C9H11NO3	L-Tyrosine	Amino acids and derivatives	Amino acids and derivatives	60-18-4	1	29274000	22017000	27570000	34454000	38178000	40440000	1.08708	0.016774	0.0403713	1.43381	0.519858	insig
Zmsp000878	C9H11NO3	4-Hydroxy-5-(2-oxo-1-pyrrolidinyl)benzoic acid	Alkaloids	Pyrrole alkaloids	-	1	7728900	6704300	8155700	11064000	12726000	12846000	1.1783	0.00371404	0.0152868	1.62186	0.697648	insig
Zmjn003003	C9H10O4	3,4-Dimethoxybenzoic acid; Veratric acid	Phenolic acids	Phenolic acids	93-07-2	3	11946	23027	12396	22385	23304	31676	0.912351	0.101942	0.158579	1.63324	0.707738	insig
MWSmce455	C9H10O4	Vanillic acid methyl ester	Phenolic acids	Phenolic acids	3943-74-6	3	11861	12035	5855.5	22997	25560	24568	1.10235	0.0114276	0.031879	2.45786	1.2974	up
mws0117	C9H10O4	Homovanillic acid; 4-Hydroxy-3-methoxyphenylacetic acid	Phenolic acids	Phenolic acids	306-08-1	3	46702	61779	47536	109740	107180	107770	1.1987	0.00642571	0.0218551	2.08112	1.05736	up
Hmcn006267	C9H10O4	2,6-Dimethoxybenzoic acid	Phenolic acids	Phenolic acids	1466-76-8	3	13570	15491	11170	31192	28450	28503	1.19699	0.000783388	0.00711943	2.19097	1.13157	up
MWS5206	C9H10O4	Hydroxyphenyllactic acid	Phenolic acids	Phenolic acids	306-23-0	2	11737	8782.2	11571	33509	34987	36624	1.21829	5.15354e-05	0.00201876	3.27577	1.71183	up
Hmtn001288	C9H10O4	Methyl 2,4-dihydroxyphenylacetate	Phenolic acids	Phenolic acids	67828-42-6	2	29370	20439	19959	45479	45522	43894	1.15755	0.0169365	0.0405903	1.93348	0.951199	insig
mws1350	C9H10O4	Syringaldehyde; 4-Hydroxy-3,5-Dimethoxybenzaldehyde	Phenolic acids	Phenolic acids	134-96-3	1	29671	30682	33176	339070	310890	295370	1.23302	0.0019087	0.0106117	10.1073	3.33733	up
MWS3046	C9H10O4	3-(3-Hydroxyphenyl)-3-hydroxypropanoic acid	Phenolic acids	Phenolic acids	3247-75-4	3	9191.4	20429	16704	14254	12706	11540	0.327288	0.515728	0.585868	0.831095	-0.266914	insig
mws0214	C6H14O6	D-Sorbitol	Others	Saccharides and Alcohols	50-70-4	1	158280	127860	165560	144580	192050	178070	0.601626	0.315368	0.396743	1.13947	0.188367	insig
mws1155	C6H14O6	D-Mannitol	Others	Saccharides and Alcohols	69-65-8	1	88963	58527	78035	62629	79142	76049	0.105701	0.817388	0.85259	0.965835	-0.0501509	insig
pme2237	C6H14O6	Dulcitol	Others	Saccharides and Alcohols	608-66-2	1	215580	244070	254030	338990	353690	346620	1.19152	0.00573206	0.0203322	1.45625	0.542263	insig
pme2596	C8H9NO4	4-Pyridoxic acid	Others	Vitamin	82-82-6	3	133270	130850	139460	90736	99622	81809	1.18154	0.00504727	0.018799	0.674382	-0.568363	insig
pmb1754	C5H15NO4P+	O-Phosphocholine	Alkaloids	Alkaloids	107-73-3	3	1384300	1178900	1340100	2063800	2015300	1958700	1.20205	0.00230027	0.0116507	1.54684	0.629329	insig
Zmgn000447	C3H7O7P	3-Phospho-D-glyceric acid	Others	Saccharides and Alcohols	820-11-1	3	333450	482440	423320	666090	673260	641940	1.12324	0.0249057	0.0531821	1.59883	0.677019	insig
mws0752	C11H22O2	Undecylic Acid	Lipids	Free fatty acids	112-37-8	3	996720	1158700	1041700	923920	880690	1060800	0.756234	0.203607	0.279673	0.896247	-0.158031	insig
Hmgp002327	C11H9O2N	3-amino-2-naphthoic acid	Alkaloids	Alkaloids	-	1	21279000	18991000	19897000	15465000	15689000	15212000	1.19318	0.0169949	0.0406448	0.770622	-0.375905	insig
Hmmp001310	C11H9NO2	3-Indoleacrylic acid	Alkaloids	Plumerane	1204-06-4	1	19844000	18374000	19504000	14131000	13479000	14289000	1.21395	0.00157644	0.0100609	0.725876	-0.462205	insig
pmn001492	C11H8O3	Ayapin	Lignans and Coumarins	Coumarins	494-56-4	2	3728500	3394100	3900000	1224000	1407800	1242100	1.22611	0.00135241	0.00925507	0.351451	-1.50861	down
pme0137	C7H12N2O4	N-Acetyl-L-Glutamine	Amino acids and derivatives	Amino acids and derivatives	2490-97-3	3	213850	298980	199940	293330	285150	373840	0.866269	0.130237	0.191963	1.33608	0.41801	insig
pmn001380	C9H16O4	Eucommiol	Others	Others	55930-44-4	1	6465300	6563500	7188200	2170000	2467700	2332700	1.22898	0.000875228	0.00736488	0.344779	-1.53626	down
mws0237	C9H16O4	Azelaic acid	Organic acids	Organic acids	123-99-9	1	52537000	52704000	54870000	19888000	21606000	21499000	1.23173	9.09809e-06	0.00104554	0.393433	-1.34581	down
mws0736	C8H16N2O3	N-Glycyl-L-leucine*	Amino acids and derivatives	Amino acids and derivatives	869-19-2	3	193760	108080	99536	300070	283420	231400	1.05983	0.0242528	0.0522794	2.03024	1.02165	up
mws5041	C8H16N2O3	L-Glycyl-L-isoleucine*	Amino acids and derivatives	Amino acids and derivatives	19461-38-2	3	209780	173280	110380	273430	250950	214170	0.900106	0.0874676	0.141307	1.49674	0.581821	insig
pme0122	C8H16N2O3	N6-Acetyl-L-lysine	Amino acids and derivatives	Amino acids and derivatives	692-04-6	3	36011	34844	17825	156660	138860	120540	1.18121	0.00227625	0.0115956	4.6917	2.23011	up
Zmdp000292	C7H16N4O2	Arginine methyl ester	Amino acids and derivatives	Amino acids and derivatives	-	2	109940	122740	136200	3007800	1967600	2715900	1.2288	0.0156825	0.0388982	20.8504	4.382	up
Zmjp000182	C7H16N4O2	N-Monomethyl-L-arginine	Amino acids and derivatives	Amino acids and derivatives	17035-90-4	2	178500	147030	150740	2213100	2343600	2324400	1.23305	0.000178024	0.00321008	14.4479	3.85279	up
pme3388	C7H16N4O2	Homoarginine	Amino acids and derivatives	Amino acids and derivatives	156-86-5	2	69863	57828	63017	544210	578290	580820	1.23268	0.000210249	0.00361883	8.93156	3.15891	up
Zmzp000145	C9H20N2O2	Trimethyllysine	Amino acids and derivatives	Amino acids and derivatives	23284-33-5	1	240420	472320	232250	5035000	5666800	5206900	1.21828	0.000320152	0.00414423	16.8348	4.07337	up
Zmtn001624	C10H7NO3	N-Acetylisatin	Alkaloids	Plumerane	574-17-4	2	850370	948460	919970	1137000	1143700	996780	1.05962	0.0390596	0.0748258	1.20549	0.269617	insig
pme0075	C7H11NO5	N-Acetyl-L-glutamic acid	Amino acids and derivatives	Amino acids and derivatives	1188-37-0	2	331940	272630	260840	277390	274760	352450	0.238327	0.718075	0.769043	1.04528	0.0638962	insig
mws0193	C7H15N3O3	L-Homocitrulline	Amino acids and derivatives	Amino acids and derivatives	1190-49-4	3	9	9	9	57241	35418	32523	1.23322	0.0332387	0.0662441	4636.37	12.1788	up
pme0278	C7H14N2O4	2,6-Diaminooimelic acid	Organic acids	Organic acids	583-93-7	3	101380	85483	75093	171420	200900	170450	1.18942	0.00225312	0.0115695	2.07199	1.05102	up
mws1611	C12H14O2	Z-Ligustilide	Others	Others	4431-01-0	1	54524	43717	48963	38488	42886	34749	0.989619	0.0613706	0.106928	0.788858	-0.342163	insig
ML10198935	C11H14N2O	N-Methylserotonin	Alkaloids	Plumerane	1134-01-6	2	45475	52698	44847	62397	74095	62615	1.11959	0.0207951	0.0464111	1.39216	0.477327	insig
mws0597	C10H9NO3	5-Hydroxyindole-3-acetic acid	Alkaloids	Plumerane	54-16-0	3	88343	145960	110100	150550	115760	96690	0.178161	0.801234	0.838368	1.054	0.0758718	insig
Zmyn000453	C6H8O7	Isocitric Acid	Organic acids	Organic acids	320-77-4	1	8543300	8981600	8643600	14221000	15283000	12146000	1.1816	0.0283223	0.0583922	1.59161	0.670485	insig
mws0281	C6H8O7	Citric Acid	Organic acids	Organic acids	77-92-9	1	8171500	9766500	7673000	15899000	16544000	16649000	1.20427	0.002865	0.0129617	1.91683	0.938724	insig
MWSCX014	C10H8O4	Scopoletin (7-Hydroxy-6-methoxycoumarin)	Lignans and Coumarins	Coumarins	92-61-5	1	2392300	2086300	2464200	3351200	3732500	3281200	1.17468	0.00370703	0.0152868	1.4929	0.578117	insig
Hmcp002123	C10H8O4	Isoscopoletin (6-Hydroxy-7-Methoxycoumarin)	Lignans and Coumarins	Coumarins	776-86-3	1	2423900	2341800	2450400	3486200	3489400	3315600	1.22521	0.000423555	0.00490978	1.42614	0.51212	insig
MWSmce221	C10H8O4	5,7-Dihydroxy-4-methylcoumarin	Lignans and Coumarins	Coumarins	2107-76-8	3	34225	14213	42415	47476	9	16887	0.541398	0.621127	0.68174	0.708529	-0.497101	insig
Cmpp003619	C10H8O4	6,7-Dihydroxy-4-methylcoumarin	Lignans and Coumarins	Coumarins	529-84-0	3	70572	83237	99135	84728	175180	142870	0.829446	0.192547	0.266748	1.59236	0.671167	insig
mws0277	C7H12O6	Quinic Acid	Organic acids	Organic acids	77-95-2	2	24979000	26151000	24090000	34591000	33223000	34721000	1.21513	0.000369186	0.00455864	1.36313	0.446928	insig
YC512116	C10H12N2O2	3'-Hydroxycotinine	Alkaloids	Pyrrole alkaloids	205246-48-6	2	11785	11094	13355	141560	130060	128930	1.23265	0.00083968	0.0072815	11.0545	3.46657	up
MWS0720	C10H12N2O2	Trans-3-Hydroxycotinine	Alkaloids	Pyrrole alkaloids	34834-67-8	2	40716	18086	39197	59619	34349	37939	0.574204	0.352873	0.434305	1.346	0.428682	insig
MWSmce412	C12H16O2	Senkyunolide A	Others	Others	63038-10-8	1	82503	64902	72995	77218	74561	78893	0.4108	0.5741	0.641907	1.04661	0.0657187	insig
pme2743	C10H11NO3	N-Phenylacetylglycine	Amino acids and derivatives	Amino acids and derivatives	500-98-1	2	58788	52750	112810	72565	76239	79913	0.198244	0.946325	0.959844	1.01947	0.0278253	insig
mws1189	C6H10O7	D-Galacturonic acid*	Others	Saccharides and Alcohols	685-73-4	3	76812	86522	91013	68890	68892	55206	1.04004	0.030201	0.0612648	0.758759	-0.398287	insig
pme3705	C6H10O7	D-Glucoronic acid*	Others	Saccharides and Alcohols	6556-12-3	3	87207	99180	91752	69117	59738	51205	1.13529	0.00904457	0.0275459	0.647374	-0.627328	insig
MWSmce632	C10H10O4	Vanillin acetate	Phenolic acids	Phenolic acids	881-68-5	2	420290	332690	392450	209930	212220	232060	1.19005	0.0182994	0.0425115	0.571148	-0.808064	insig
mws0014	C10H10O4	Ferulic acid*	Phenolic acids	Phenolic acids	537-98-4	1	5098000	5749100	5951600	3632800	3863000	3632900	1.19789	0.012502	0.0337774	0.662474	-0.594065	insig
MWSslk097	C10H10O4	Dimethyl phthalate	Phenolic acids	Phenolic acids	131-11-3	2	454720	445560	448200	407440	370130	334120	1.06491	0.0627464	0.108824	0.824402	-0.27858	insig
pme0422	C10H10O4	Isoferulic Acid*	Phenolic acids	Phenolic acids	25522-33-2	1	9911200	11487000	9164800	5914700	7240400	5779100	1.14331	0.0127366	0.0341872	0.619514	-0.690792	insig
mws2104	C7H14O6	D-Pinitol	Others	Saccharides and Alcohols	10284-63-6	3	16230	21849	16528	16248	13248	13725	0.87066	0.161852	0.230985	0.791492	-0.337353	insig
mws2218	C8H10N4O2	Caffeine	Alkaloids	Alkaloids	58-08-2	3	9	20583	67623	31948	9	31373	0.0190808	0.737957	0.782744	0.717905	-0.478135	insig
Lmyp008093	C13H22O	Solanone	Others	Others	1937-54-8	2	23687	34204	32997	48464	55856	51134	1.12396	0.00854967	0.0264826	1.71039	0.774326	insig
pme0534	C6H12O7	Gluconic acid	Others	Saccharides and Alcohols	526-95-4	1	6201300	6934400	6190700	5315800	5918100	5417600	1.02403	0.0486021	0.0887653	0.861593	-0.214921	insig
Hmmn004283	C10H12O4	Dihydroferulic Acid	Phenolic acids	Phenolic acids	1135-23-5	1	116400	145540	140760	271340	245890	262320	1.20334	0.000512897	0.00541303	1.93581	0.952936	insig
mws0612	C10H12O4	3,4-Dimethoxyphenyl acetic acid	Phenolic acids	Phenolic acids	93-40-3	1	8381.5	16624	11587	20820	23844	23852	1.05268	0.032546	0.0650919	1.87241	0.904893	insig
Lmlp002205	C11H16O3	Isololiolide	Terpenoids	Terpene	38274-00-9	3	17590	17014	12852	27338	28827	12663	0.603104	0.29952	0.381879	1.45035	0.536405	insig
mws0027	C9H10O5	Syringic acid	Phenolic acids	Phenolic acids	530-57-4	3	20277	16364	17739	63025	60334	57437	1.22668	6.32364e-05	0.00208908	3.32468	1.73321	up
pmb2497	C9H10O5	4-Hydroxy-3-methoxymandelate	Phenolic acids	Phenolic acids	55-10-7	3	16071	16086	22958	38488	17419	22012	0.615115	0.358975	0.43849	1.41375	0.49953	insig
Lmxn008846	C11H18O3	Hydroxydihydrobovolide	Others	Others	6067-11-4	3	12169	16107	9274.2	24959	30430	24298	1.12506	0.00717376	0.0236214	2.12215	1.08552	up
Zmzn000079	C4H9O7P	D-Erythrose-4-phosphate	Others	Saccharides and Alcohols	585-18-2	3	11771	13461	12728	48925	44249	43033	1.22963	0.00169182	0.0102776	3.58817	1.84325	up
mws2171	C11H8N2S	Camalexin	Alkaloids	Plumerane	135531-86-1	3	6316.6	2424.9	4504.6	12438	21677	24994	1.12166	0.045734	0.0847907	4.46237	2.15781	up
pmb2640	C12H24O2	Dodecanoic acid (Lauric acid)	Lipids	Free fatty acids	143-07-7	2	161480	205960	182230	149280	151040	154590	0.978909	0.131218	0.192718	0.827606	-0.272985	insig
pme0266	C10H18O4	Sebacate	Organic acids	Organic acids	111-20-6	1	8498.9	9023	13868	12346	18878	17824	0.918866	0.0923606	0.147777	1.56254	0.643894	insig
MWS5164	C8H18N4O2	N,N'-Dimethylarginine;SDMA*	Amino acids and derivatives	Amino acids and derivatives	30344-00-4	3	147850	143270	134490	785980	780800	736110	1.23333	0.00032947	0.00420538	5.4108	2.43584	up
NK10251888	C8H18N4O2	NG,NG-Dimethyl-L-arginine*	Amino acids and derivatives	Amino acids and derivatives	30315-93-6	3	81140	72592	105500	552960	576620	547150	1.22563	4.12502e-06	0.000852633	6.46807	2.69333	up
mws0018	C10H26N4	Spermine	Alkaloids	Alkaloids	71-44-3	3	11501000	12252000	12215000	18492000	18189000	15512000	1.17431	0.0234654	0.0511646	1.4511	0.537142	insig
MWSslk108	C9H17NO4	O-Acetyl-L-carnitine	Alkaloids	Alkaloids	3040-38-8	3	3479700	3224200	2748900	4300300	3591500	3820200	0.960763	0.0655589	0.112841	1.239	0.309174	insig
mws0282	C11H12N2O2	L-Tryptophan	Amino acids and derivatives	Amino acids and derivatives	73-22-3	1	21627000	21394000	19723000	16332000	18433000	15803000	1.10021	0.0180715	0.0421544	0.805942	-0.311253	insig
Zmbp002538	C11H12N2O2	1-Methoxy-indole-3-acetamide	Alkaloids	Plumerane	-	1	1831100	1635100	1649300	1137400	1230600	1233900	1.19477	0.00599062	0.0208135	0.704115	-0.506117	insig
Zmtn001464	C10H7NO4	4,8-Dihydroxyquinoline-2-carboxylic acid	Organic acids	Organic acids	59-00-7	3	24629	36759	26657	37994	17134	17417	0.493005	0.55668	0.626238	0.823954	-0.279365	insig
pmb0818	C11H11NO3	Methoxyindoleacetic acid	Alkaloids	Plumerane	3471-31-6	3	1208000	1223700	1144400	918930	943350	915920	1.21492	0.00407159	0.0162863	0.77688	-0.364237	insig
MWStz152	C11H11NO3	2-(Acetylamino)-3-phenyl-2-propenoic acid	Alkaloids	Alkaloids	5469-45-4	3	109330	150930	135310	12256	17290	16026	1.22403	0.00977633	0.0287182	0.115206	-3.11771	down
MWStz282	C11H11NO3	3-Hydroxy-3-acetonyloxindole	Alkaloids	Plumerane	33417-17-3	3	112160	52611	31733	7687.8	21749	17911	1.00745	0.171774	0.243008	0.240951	-2.05319	down
pme1261	C9H19NO4	D-Panthenol	Others	Saccharides and Alcohols	81-13-0	3	44647	16854	12853	13386	12828	24556	0.374669	0.523836	0.594483	0.682815	-0.550434	insig
mws1076	C11H10O4	Scoparone	Lignans and Coumarins	Coumarins	120-08-1	3	38002	35695	47665	27961	27713	37533	0.873966	0.128395	0.190886	0.768008	-0.380807	insig
pmp000250	C12H14O3	Z-6,7-Epoxyligustilide	Others	Others	-	3	20699	16319	16775	21032	23759	18645	0.776635	0.188523	0.263098	1.17926	0.237883	insig
MWS1877	C14H22O	4-tert-Octylphenol	Phenolic acids	Phenolic acids	140-66-9	3	16631	10672	20133	20978	16517	9303.7	0.0693887	0.963745	0.973168	0.986565	-0.0195139	insig
Lmbn013410	C14H22O	2,4-Di-Tert-Butylphenol*	Phenolic acids	Phenolic acids	96-76-4	1	779710	1153400	1037900	944570	1002800	1027700	0.0706772	0.991457	0.992331	1.00137	0.00197015	insig
Lmln010063	C14H22O	2,6-Di-tert-butylphenol*	Phenolic acids	Phenolic acids	128-39-2	1	814650	1311600	1181900	1180700	1058200	1267000	0.291957	0.712554	0.76581	1.05978	0.0837602	insig
Lmyn003131	C10H9NO4	Dioxindole-3-acetic acid	Alkaloids	Plumerane	-	2	13547	23374	22768	92537	97584	83706	1.20088	0.000221372	0.00370735	4.58756	2.19773	up
Zmgn002106	C11H13NO3	N-Acetyl-L-phenylalanine	Amino acids and derivatives	Amino acids and derivatives	2018-61-3	2	95967	107720	87374	121090	175380	131610	1.02247	0.0978325	0.154358	1.47076	0.556559	insig
MA10107783	C10H8O5	3-[(1-Carboxyvinyl)oxy]benzoic acid	Phenolic acids	Phenolic acids	16929-37-6	3	60446	77982	57939	56895	83958	65763	0.194279	0.754396	0.797203	1.05219	0.0733995	insig
mws1014	C10H8O5	Fraxetin (7,8-Dihydroxy-6-methoxycoumarin)	Lignans and Coumarins	Coumarins	574-84-5	3	15084	23035	17358	34062	33322	23566	1.0131	0.0521371	0.0943117	1.63942	0.713184	insig
Lmbp002962	C10H8O5	Isofraxetin	Lignans and Coumarins	Coumarins	50656-75-2	3	9	9	9	31238	13723	12008	1.23042	0.0907477	0.145401	2109.96	11.043	up
mws1212	C11H12O4	Ferulic acid methyl ester	Phenolic acids	Phenolic acids	2309-07-1	3	707430	299430	266810	164690	163470	260980	0.87559	0.245561	0.325505	0.462553	-1.11231	insig
pmb2620	C11H12O4	3,4-Dimethoxycinnamic acid	Phenolic acids	Phenolic acids	2316-26-9	3	264270	159090	108630	85415	76829	118860	0.879932	0.203846	0.279673	0.528401	-0.920295	insig
MWSmce294	C12H16O3	Elemicin	Phenolic acids	Phenolic acids	487-11-6	2	9	9	9	41559	50329	42874	1.23423	0.00367641	0.0152423	4991.19	12.2852	up
Zmpn000199	C6H10O8	D-Galactaric acid	Others	Saccharides and Alcohols	526-99-8	2	298830	316190	240270	210030	224170	242570	0.955532	0.107333	0.165441	0.791275	-0.337748	insig
Zmyn000108	C6H10O8	D-Saccharic acid	Others	Saccharides and Alcohols	87-73-0	2	189150	319590	287010	194320	267080	248070	0.318706	0.565208	0.633836	0.891574	-0.165574	insig
Hmcn000192	C7H14O7	Sedoheptulose	Others	Saccharides and Alcohols	3019-74-7	2	377720	416760	386710	236090	230970	161610	1.14929	0.00690573	0.0230799	0.532234	-0.909866	insig
Zmjp003163	C12H18O3	Jasmonic acid	Organic acids	Organic acids	77026-92-7	3	37925	27999	34053	36012	44917	32583	0.538224	0.391971	0.469703	1.13538	0.183177	insig
Lmhp002764	C11H18N2O2	Cyclo(Pro-Leu)	Amino acids and derivatives	Amino acids and derivatives	5654-86-4	3	14476	9583.5	13066	45204	53340	63163	1.2076	0.010728	0.0307752	4.35569	2.1229	up
Hmlp008487	C13H22O2	Blumenol C	Terpenoids	Terpene	36151-02-7	2	46411	47851	48293	50493	38701	52052	0.115214	0.927348	0.946512	0.990818	-0.0133086	insig
pme0109	C10H13NO4	Methyldopa	Amino acids and derivatives	Amino acids and derivatives	555-30-6	3	9	9	9	23670	23563	16204	1.23368	0.0133933	0.0353833	2349.52	11.1981	up
pmb2507	C5H11O7P	2-Deoxyribose-1-phosphate	Nucleotides and derivatives	Nucleotides and derivatives	17210-42-3	3	239430	308580	390940	1607100	1330300	1334800	1.20951	0.00198568	0.0108973	4.54998	2.18586	up
mws0863	C5H11O7P	2-Deoxyribose-5'-phosphate	Nucleotides and derivatives	Nucleotides and derivatives	102916-66-5	3	75858	77592	63592	45937	38008	48554	1.14886	0.0084914	0.026442	0.610476	-0.711993	insig
pme0170	C8H16N4O3	N-Acetyl-L-Arginine	Amino acids and derivatives	Amino acids and derivatives	155-84-0	3	9	9	9	35012	38433	33641	1.23429	0.00159048	0.0100938	3966.15	11.9535	up
MWS1900	C11H20O4	Undecanedioic acid	Lipids	Free fatty acids	1852-04-6	1	485150	519470	540380	106200	116870	118050	1.23207	0.000979545	0.00780833	0.22079	-2.17926	down
MWSmce184	C12H10O4	Ethyl 3-coumarincarboxylate	Lignans and Coumarins	Coumarins	1846-76-0	2	26241	19255	19626	45124	39585	38978	1.16906	0.0030849	0.0134786	1.89931	0.925477	insig
pme2566	C8H14N2O5	5-L-Glutamyl-L-amino acid	Amino acids and derivatives	Amino acids and derivatives	5875-41-2	3	25580	22434	31185	44613	34148	40548	1.05865	0.0295817	0.0604403	1.50645	0.591149	insig
mws0677	C12H14N2O2	N-Acetyl-5-hydroxytryptamine	Alkaloids	Plumerane	1210-83-9	3	52548	50849	61684	95558	101180	86850	1.19022	0.00213353	0.0114179	1.71787	0.780622	insig
pmb0426	C13H18N2O	N,N-Dimethyl-5-methoxytryptamine	Alkaloids	Plumerane	1019-45-0	3	94762	91832	115730	90068	107710	83569	0.403799	0.539133	0.609408	0.930614	-0.103745	insig
MWSmce096	C15H22O	Nootkatone	Terpenoids	Sesquiterpenoids	4674-50-4	3	78540	90439	58963	51307	49692	47989	1.04856	0.101542	0.158233	0.653622	-0.613471	insig
mws1337	C9H17NO5	D-Pantothenic Acid	Others	Vitamin	79-83-4	1	4642200	4245800	4442700	6231000	6367800	5886300	1.20748	0.00090421	0.00749768	1.38666	0.47161	insig
pme1228	C11H12N2O3	5-Hydroxy-L-tryptophan	Amino acids and derivatives	Amino acids and derivatives	56-69-9	3	70000	51379	66279	27142	29628	31094	1.18986	0.0242515	0.0522794	0.468213	-1.09476	down
Hmyp009288	C15H24O	Epinootkatol	Terpenoids	Sesquiterpenoids	-	3	10669	17946	14906	41302	28221	25432	1.08384	0.0558024	0.0995158	2.18182	1.12553	up
Hmyp009454	C15H24O	Nootkatol	Terpenoids	Sesquiterpenoids	50763-67-2	2	48078	44922	33594	80470	62223	68895	1.09903	0.0159641	0.0392538	1.67139	0.741049	insig
Lmtp005226	C15H24O	Santalol	Others	Others	11031-45-1	2	83909	29783	61542	77434	166910	156710	0.911413	0.0988804	0.155579	2.28868	1.19451	insig
Hmyp002656	C11H11NO4	Methyl dioxindole-3-acetate	Alkaloids	Plumerane	57061-18-4	3	36906	28276	32399	50217	33391	29965	0.435524	0.494118	0.565844	1.16388	0.218948	insig
pme2755	C8H15NO6	N-Acetyl-D-glucosamine	Others	Saccharides and Alcohols	7512-17-6	3	468500	424420	414800	618960	531630	603080	1.1422	0.0142991	0.0365028	1.34101	0.423324	insig
mws4174	C8H15NO6	N-Acetyl-D-mannosamine	Others	Saccharides and Alcohols	7772-94-3	3	179510	200720	188590	254260	267930	300680	1.17499	0.0138336	0.0357973	1.44663	0.532692	insig
mws2608	C8H15NO6	N-Acetyl-D-galactosamine	Others	Saccharides and Alcohols	1811-31-0	2	190980	156350	147540	255650	247370	205620	1.07125	0.0259566	0.0549101	1.43197	0.518003	insig
mws1639	C11H10O5	Isofraxidin	Lignans and Coumarins	Coumarins	486-21-5	3	18370	12758	19157	12670	18211	16772	0.177252	0.754284	0.797203	0.947658	-0.0775611	insig
MWS4296	C11H14N2O3	Glycylphenylalanine	Amino acids and derivatives	Amino acids and derivatives	3321-03-7	1	18334	14261	20880	47563	38221	37342	1.17434	0.0070016	0.023325	2.3025	1.2032	up
Hmcp003852	C15H26O	Elemol	Terpenoids	Sesquiterpenoids	639-99-6	3	57242000	52920000	57482000	53563000	53296000	55038000	0.632198	0.326064	0.40749	0.965719	-0.0503246	insig
Hmlp013407	C15H26O	β-Eudesmol	Terpenoids	Sesquiterpenoids	473-15-4	3	1843000	1732000	1823200	1680200	1586500	1661000	1.0723	0.0257169	0.0546064	0.912841	-0.131564	insig
mws0520	C11H13NO4	N-Acetyl-L-tyrosine	Amino acids and derivatives	Amino acids and derivatives	537-55-3	3	50585	55259	43627	94189	91301	65134	1.08683	0.0539787	0.0971787	1.67674	0.745659	insig
Zmln002252	C10H8O6	Sideretin (5,7,8-Trihydroxy-6-methoxycoumarin)	Lignans and Coumarins	Coumarins	-	3	9	8044.2	7475	12594	17973	7464.2	0.626893	0.134929	0.197271	2.44917	1.29229	insig
pme0220	C13H20O3	Methyl jasmonate	Organic acids	Organic acids	1211-29-6	3	16841	21390	20279	27137	17996	25241	0.632004	0.294739	0.377478	1.20277	0.266359	insig
Lmmp003517	C13H20O3	Solatuberenol A	Others	Others	-	2	280250	290040	277660	374380	297980	339100	0.971213	0.12849	0.190886	1.19283	0.254388	insig
Lmlp000240	C13H24N2O	Cuscohygrine	Alkaloids	Pyrrole alkaloids	454-14-8	3	84937	32561	56132	200480	117530	147940	1.05283	0.0354942	0.0690436	2.68358	1.42416	up
Lmdp002381	C11H14O5	Genipin	Terpenoids	Monoterpenoids	6902-77-8	2	9	9	9	16628	27832	13181	1.2323	0.0491543	0.0896297	2134.85	11.0599	up
Hmcp002354	C14H14N2O	Crenatine	Alkaloids	Plumerane	26585-14-8	3	55451	33300	31574	95022	98119	54080	0.99568	0.0768118	0.128085	2.05461	1.03886	insig
pme1194	C9H13N3O4	2'-Deoxycytidine	Nucleotides and derivatives	Nucleotides and derivatives	951-77-9	3	35762	21440	27955	30458	36677	34680	0.656292	0.314465	0.396485	1.19562	0.257753	insig
mws0119	C14H28O2	Myristic Acid	Lipids	Free fatty acids	544-63-8	2	10036000	13588000	13543000	12067000	12385000	12764000	0.0637015	0.990264	0.99201	1.00132	0.00190076	insig
pma6455	C5H11O8P	Ribulose-5-phosphate	Others	Saccharides and Alcohols	4300-28-1	3	16099	30464	33385	56496	57702	13735	0.372964	0.388083	0.465535	1.6002	0.678255	insig
Lmcp007750	C15H18O2	Furanodienone	Terpenoids	Sesquiterpenoids	24268-41-5	2	45031	29836	27554	40737	21364	36959	0.11385	0.896426	0.920741	0.967184	-0.048137	insig
mws1626	C15H18O2	Dehydrocostuslactone	Terpenoids	Sesquiterpenoids	477-43-0	3	90266	72767	65196	99331	50378	98748	0.119733	0.73225	0.778873	1.08863	0.122514	insig
Lmhp001670	C11H22N2O3	L-Valyl-L-Leucine	Amino acids and derivatives	Amino acids and derivatives	3989-97-7	3	29023	31168	31233	75546	81686	91884	1.22501	0.00706737	0.0234606	2.72484	1.44617	up
Lmyp006706	C15H20O2	Nicosesquiterpene A	Terpenoids	Sesquiterpenoids	-	3	8491.5	7795	9437	14443	24617	18461	1.13936	0.0663791	0.113907	2.23613	1.161	up
pmb0490	C13H18N2O2	p-Coumaroylputrescine	Alkaloids	Phenolamine	34136-53-3	3	64862	50837	21928	44754	60919	47223	0.335454	0.736501	0.78193	1.11094	0.151787	insig
pmb0962	C10H22N2O4	L-Lysine-Butanoic Acid	Amino acids and derivatives	Amino acids and derivatives	80407-71-2	3	80751	82614	128550	71864	56211	82531	0.792283	0.220123	0.298045	0.721463	-0.471002	insig
ML10174588	C15H22O2	Confertifoline	Terpenoids	Sesquiterpenoids	1811-23-0	3	9168000	11107000	9669300	9319800	8929500	9005300	0.757543	0.26043	0.340447	0.910177	-0.135782	insig
MWSmce591	C15H22O2	Curcumenol	Terpenoids	Sesquiterpenoids	19431-84-6	3	34770	34650	33861	9	9	9	1.23434	6.86145e-05	0.00208908	0.000261423	-11.9013	down
Hmlp007639	C15H24O2	Capsidiol	Terpenoids	Sesquiterpenoids	37208-05-2	2	38829	43055	27044	25515	20248	20795	1.02881	0.0853482	0.138706	0.611027	-0.710691	insig
MWS0552	C15H28O2	Cis-10-Pentadecenoic Acid(C15: 1)	Lipids	Free fatty acids	84743-29-3	2	2502600	3031800	2566700	2552200	3545900	2833300	0.460272	0.471968	0.545984	1.10249	0.140769	insig
pme2827	C16H32O	Palmitaldehyde	Lipids	Free fatty acids	629-80-1	3	102210000	112240000	101620000	101880000	100910000	100680000	0.644707	0.346928	0.427915	0.960135	-0.0586902	insig
pme0264	C10H14N2O5	Thymidine	Nucleotides and derivatives	Nucleotides and derivatives	50-89-5	3	188450	200760	189610	170200	200720	189980	0.373242	0.587547	0.65181	0.96904	-0.0453712	insig
MWS2430	C15H30O2	13-methylmyristic acid	Lipids	Free fatty acids	2485-71-4	3	136150	207320	179050	146750	162210	146710	0.537597	0.3952	0.471583	0.872062	-0.197497	insig
mws0359	C15H30O2	Pentadecanoic Acid	Lipids	Free fatty acids	1002-84-2	3	117090	97869	100210	71831	67854	82871	1.11659	0.0175566	0.0412926	0.706148	-0.501957	insig
ML10180524	C9H13N3O5	Cytarabine	Nucleotides and derivatives	Nucleotides and derivatives	147-94-4	3	1257600	1065400	1197300	1661000	2093200	1849300	1.16243	0.0177653	0.0416112	1.59177	0.67063	insig
pme3732	C9H13N3O5	Cytidine	Nucleotides and derivatives	Nucleotides and derivatives	65-46-3	3	2322500	2014300	2395600	3017600	3056200	2925700	1.15591	0.0155413	0.0386321	1.33674	0.418724	insig
MWSmce295	C9H12N2O6	1-beta-D-Arabinofuranosyluracil	Nucleotides and derivatives	Nucleotides and derivatives	3083-77-0	2	1125500	1059600	1206700	856400	962860	935670	1.10555	0.0188158	0.0433416	0.812232	-0.300035	insig
mws0248	C9H12N2O6	Uridine	Nucleotides and derivatives	Nucleotides and derivatives	58-96-8	1	934530	887450	861900	1057800	952140	1007300	1.03028	0.0466724	0.0863515	1.12421	0.168909	insig
mws0976	C9H12N2O6	β-Pseudouridine	Nucleotides and derivatives	Nucleotides and derivatives	1445-07-4	3	210380	175700	174070	265350	247790	272050	1.14768	0.00957846	0.0286345	1.40175	0.487229	insig
pme2266	C10H16N2O3S	Biotin	Others	Vitamin	58-85-5	1	253020	203380	244940	422400	405360	425740	1.20091	0.00269512	0.0126114	1.78729	0.837776	insig
pmf0527	C15H16O3	Osthole	Lignans and Coumarins	Coumarins	484-12-8	1	118050	109600	92051	168770	56772	141190	0.0752028	0.690778	0.748782	1.14711	0.198003	insig
MWStz205	C14H16N2O2	Cyclo(D-Phe-L-Pro)*	Amino acids and derivatives	Amino acids and derivatives	26488-24-4	2	7207.1	9627.2	12041	30080	18411	24288	1.12743	0.0344762	0.0677594	2.52046	1.33369	up
MWStz255	C14H16N2O2	Cyclo(Pro-Phe)*	Amino acids and derivatives	Amino acids and derivatives	3705-26-8	2	10523	7221.2	8928.7	30424	20228	26929	1.18049	0.0215036	0.047711	2.90861	1.54033	up
MWS5231	C13H24O4	Tridecanedioic acid	Lipids	Free fatty acids	505-52-2	1	120630	132610	127830	132780	134950	126560	0.562032	0.368143	0.446329	1.03469	0.0492011	insig
Lmhp002031	C12H24N2O3	L-Leucyl-L-Leucine	Amino acids and derivatives	Amino acids and derivatives	3303-31-9	3	33122	33517	26970	74187	100040	71419	1.19288	0.0258189	0.0547206	2.62417	1.39186	up
pmb2591	C13H14N2O3	N-Acetyl-L-Tryptophan	Amino acids and derivatives	Amino acids and derivatives	1218-34-4	1	215690	175530	262690	231610	236480	174610	0.0530922	0.913164	0.933712	0.982857	-0.0249466	insig
Zmdp001647	C10H18N2O5	γ-Glutamyl-L-valine	Amino acids and derivatives	Amino acids and derivatives	-	1	37586	31643	33611	90591	100330	87652	1.22427	0.00114725	0.00846286	2.7088	1.43765	up
pme2563	C8H14N2O5S	γ-Glu-Cys	Amino acids and derivatives	Amino acids and derivatives	636-58-8	3	36267	37282	35549	18609	12121	13711	1.18882	0.0055275	0.019871	0.407349	-1.29566	down
pmb0323	C13H18N2O3	N-Caffeoylputrescine	Alkaloids	Phenolamine	29554-26-5	3	146990	160140	202020	60775	184040	76333	0.779803	0.243169	0.323466	0.630753	-0.664852	insig
Jmcn006879	C15H22O3	5β-Hydroxycostic acid	Terpenoids	Sesquiterpenoids	-	3	30792	44407	29358	5487.7	6326.6	6483.6	1.21834	0.0262913	0.0553092	0.175004	-2.51454	down
mws4008	C16H26O2	Sclareolide	Terpenoids	Ditepenoids	564-20-5	3	25674	22737	22572	23854	22379	20284	0.568325	0.361167	0.440221	0.937084	-0.0937504	insig
mws1715	C10H13N5O3	Cordycepin (3'-Deoxyadenosine)	Nucleotides and derivatives	Nucleotides and derivatives	73-03-0	1	93632	89996	73669	76733	61163	72301	0.873024	0.116006	0.176379	0.816943	-0.291693	insig
pme3961	C10H13N5O3	2'-Deoxyadenosine	Nucleotides and derivatives	Nucleotides and derivatives	958-09-8	1	2682000	2728800	2381000	1466800	1453000	1435600	1.22071	0.00857888	0.0264826	0.558972	-0.839151	insig
pme2776	C10H12N4O4	2'-Deoxyinosine	Nucleotides and derivatives	Nucleotides and derivatives	890-38-0	3	190140	178050	179090	132310	104400	109300	1.17374	0.00734976	0.0240013	0.632236	-0.661465	insig
Hmbp003234	C12H14O6	1-O-Caffeoylglycerol	Lipids	Glycerol ester	-	3	24212	13783	10104	24933	17086	17140	0.509367	0.506656	0.57766	1.22994	0.298591	insig
Lmcn009122	C16H30O2	(7Z)-Hexadecenoic acid*	Lipids	Free fatty acids	2416-19-5	2	9233.9	17402	13038	16791	18671	17842	0.815055	0.189147	0.263645	1.34355	0.426054	insig
mws0361	C16H30O2	Palmitoleic Acid*	Lipids	Free fatty acids	373-49-9	2	14373	22537	19634	21425	28921	23120	0.794615	0.162308	0.231298	1.29927	0.377703	insig
pma3101	C11H14NO6+	Nicotinate D-ribonucleoside	Others	Vitamin	17720-18-2	3	420240	389510	423400	840510	781220	746420	1.22339	0.00200487	0.0109496	1.92041	0.941412	insig
mws1488	C16H32O2	Palmitic acid	Lipids	Free fatty acids	57-10-3	2	30444	45317	23287	38996	29595	36486	0.258025	0.796448	0.835424	1.06087	0.0852472	insig
mws0120	C8H20NO6P	Choline Alfoscerate	Lipids	PC	28319-77-9	1	1839500	2032000	1989100	1369500	1310700	1307000	1.21602	0.00449431	0.0174847	0.68034	-0.555672	insig
pme1187	C10H14N2O6	5-Methyluridine	Nucleotides and derivatives	Nucleotides and derivatives	1463-10-1	3	32069	36904	36393	44719	44216	39076	1.03978	0.034462	0.0677594	1.21492	0.280858	insig
MWSslk133	C14H26O4	1,14-Tetradecanedioic Acid	Lipids	Free fatty acids	821-38-5	3	57270	62017	59416	69648	77936	68680	1.1098	0.0339622	0.0674495	1.21019	0.27523	insig
Zmyn000110	C6H14NO8P	D-Glucosamine 1-phosphate	Others	Saccharides and Alcohols	2152-75-2	2	88728	31525	33197	297210	291950	298950	1.16245	0.00537211	0.0194354	5.78762	2.53297	up
mws1090	C6H13O9P	Glucose-1-phosphate*	Others	Saccharides and Alcohols	59-56-3	3	236700	202330	201820	141080	170140	213400	0.775504	0.201376	0.277288	0.818632	-0.288714	insig
MWS2442	C6H13O9P	D-Fructose 6-Phosphate*	Others	Saccharides and Alcohols	643-13-0	3	241680	271550	212600	242070	263120	242730	0.272073	0.718676	0.769043	1.03043	0.0432523	insig
mws0866	C6H13O9P	D-Glucose 6-phosphate	Others	Saccharides and Alcohols	56-73-5	3	14975	41661	15495	34622	42491	27406	0.681919	0.354154	0.43447	1.44902	0.535074	insig
Zmdp002216	C11H20N2O5	L-γ-Glutamyl-L-leucine	Amino acids and derivatives	Amino acids and derivatives	2566-39-4	1	122340	111440	91565	212670	204880	212770	1.19543	0.00477296	0.018129	1.93739	0.954114	insig
MWS4309	C13H15N3O3	Glycyl-tryptophan	Amino acids and derivatives	Amino acids and derivatives	2390-74-1	2	107980	102760	106820	159070	152100	155220	1.22783	6.3025e-05	0.00208908	1.46867	0.554508	insig
Zmpn000095	C6H15O9P	Sorbitol-6-phosphate	Others	Saccharides and Alcohols	20479-58-7	3	17855	15350	21809	34122	19484	15325	0.401125	0.507721	0.577927	1.25297	0.325354	insig
Lmhp001732	C14H18N2O3	L-Prolyl-L-Phenylalanine	Amino acids and derivatives	Amino acids and derivatives	13589-02-1	3	9	9	9	27609	21012	27003	1.23402	0.00690773	0.0230799	2800.89	11.4517	up
mws0715	C13H16N2O4	Phenylacetyl-L-glutamine	Amino acids and derivatives	Amino acids and derivatives	28047-15-6	3	9	9	9	16015	14486	14510	1.23428	0.00113552	0.00846286	1667.07	10.7031	up
Lmtn004049	C15H20O4	Abscisic acid	Organic acids	Organic acids	21293-29-8	3	18452	20389	17785	15222	16942	16535	1.01383	0.0563168	0.100119	0.860011	-0.217572	insig
Lmhp002001	C14H20N2O3	L-Valyl-L-Phenylalanine	Amino acids and derivatives	Amino acids and derivatives	3918-92-1	2	325880	286790	307380	464570	476230	424070	1.1952	0.0023446	0.0117333	1.48347	0.568979	insig
Lmlp003161	C14H20N2O3	N-Feruloylputrescine	Alkaloids	Phenolamine	501-13-3	2	28027000	24890000	24303000	37637000	36443000	33656000	1.17227	0.00353118	0.0149123	1.39518	0.480454	insig
pmb0952	C12H17N4OS+	Thiamine (Vitamin B1)	Others	Vitamin	70-16-6	3	1470500	1379200	912800	9	9	9	1.23392	0.0184403	0.0426643	7.17608e-06	-17.0884	down
pme1184	C10H13N5O4	2'-Deoxyguanosine	Nucleotides and derivatives	Nucleotides and derivatives	961-07-9	3	603120	579600	642870	465510	446040	449850	1.20446	0.00866746	0.0266836	0.745732	-0.423272	insig
pme0230	C10H13N5O4	Adenosine	Nucleotides and derivatives	Nucleotides and derivatives	58-61-7	1	2013400	1846300	1920000	1861100	1762400	1768200	0.923523	0.0998038	0.156598	0.932868	-0.100254	insig
pme2890	C8H16N2O4S2	L-Homocystine	Amino acids and derivatives	Amino acids and derivatives	626-72-2	3	18470	96714	21895	18574	9	42494	0.573031	0.43965	0.514889	0.445561	-1.16631	insig
mws1060	C10H12N4O5	9-(Arabinosyl)hypoxanthine	Nucleotides and derivatives	Nucleotides and derivatives	7013-16-3	1	408290	375320	349090	294430	270720	291650	1.15436	0.0198813	0.0448109	0.756423	-0.402735	insig
pmp000086	C13H16O6	1-Feruloyl-sn-glycerol*	Phenolic acids	Phenolic acids	-	1	2048100	1571300	4035300	4505200	1219000	1867600	0.10268	0.987546	0.991036	0.991783	-0.0119039	insig
pmp000087	C13H16O6	2-Feruloyl-sn-glycerol*	Phenolic acids	Phenolic acids	-	1	441010	1963600	1666700	9	361270	1467300	0.59492	0.309035	0.390071	0.449138	-1.15477	insig
mws0383	C17H32O2	10-Heptadecenoic Acid	Lipids	Free fatty acids	29743-97-3	2	676290	1093400	907530	1032300	1196300	1087400	0.764144	0.212616	0.288914	1.2386	0.308708	insig
pmf0526	C16H14O4	Isoimperatorin	Lignans and Coumarins	Coumarins	482-45-1	3	15409	17718	12276	17580	9745.1	15537	0.223613	0.781422	0.823465	0.944037	-0.0830851	insig
Hmmp008597	C16H14O4	4,4'-Dihydroxy-2'-methoxychalcone (3-Deoxysappanchalcone)	Flavonoids	Chalcones	112408-67-0	3	9670.2	12884	8524.5	22354	15647	15661	1.04702	0.0568024	0.100224	1.72665	0.787975	insig
Hmcp009386	C16H14O4	Alloimperatorin	Lignans and Coumarins	Coumarins	642-05-7	3	8094.9	12584	10881	22354	9228.7	18423	0.698791	0.250395	0.33037	1.58447	0.664	insig
pme3475	C15H12O5	Butin; 7,3',4'-Trihydroxyflavanone	Flavonoids	Flavanones	492-14-8	3	9	9	9	58116	66456	92964	1.23376	0.0203567	0.0456767	8056.89	12.976	up
pme2960	C15H12O5	Naringenin chalcone; 2',4,4',6'-Tetrahydroxychalcone	Flavonoids	Chalcones	73692-50-9	3	9	9	9	32681	9	30419	0.872273	0.184028	0.258093	2337.37	11.1907	insig
MWSmce675	C12H16O7	Arbutin	Phenolic acids	Phenolic acids	497-76-7	1	214910	185180	202770	325980	517070	581900	1.13146	0.068631	0.11724	2.36365	1.24102	up
Lmmn003323	C16H32O3	2-Hydroxyhexadecanoic acid	Organic acids	Organic acids	764-67-0	1	6193800	7063100	7455500	4026900	4460200	3868300	1.19207	0.00773302	0.0248308	0.596522	-0.745353	insig
pmp001264	C16H35NO2	Hexadecylsphingosine	Lipids	Sphingolipids	-	1	21919000	20001000	19393000	20210000	19755000	19130000	0.501525	0.442874	0.518131	0.963825	-0.0531569	insig
MWSslk154	C12H20O7	Triethyl citrate	Organic acids	Organic acids	77-93-0	2	1925500	1033200	1600100	1627100	987580	1237600	0.391362	0.506978	0.57766	0.845021	-0.242942	insig
pme1712	C11H20N2O6	L-Saccharopine	Amino acids and derivatives	Amino acids and derivatives	997-68-2	3	596520	666850	584210	840410	833750	803860	1.18421	0.00674375	0.0228003	1.34122	0.423551	insig
pmb1574	C18H28O2	9,12-Octadecadien-6-Ynoic Acid	Lipids	Free fatty acids	61481-29-6	3	398760	402020	472930	145460	113080	118750	1.21985	0.00246255	0.0121102	0.296213	-1.75529	down
Zmdp001663	C10H18N2O5S	γ-glutamylmethionine	Amino acids and derivatives	Amino acids and derivatives	17663-87-5	3	38608	36247	37990	14736	45160	41374	0.358535	0.726234	0.775378	0.897426	-0.156136	insig
MWSmce341	C16H22O4	Butyl isobutyl phthalate*	Phenolic acids	Phenolic acids	17851-53-5	1	64208000	46055000	50330000	55097000	36676000	48801000	0.495839	0.434884	0.510887	0.875343	-0.192079	insig
Lmlp012720	C16H22O4	Dibutyl phthalate*	Phenolic acids	Phenolic acids	84-74-2	1	62747000	43666000	46636000	54676000	36043000	46907000	0.383117	0.556715	0.626238	0.899228	-0.153241	insig
pmp001230	C16H22O4	Senkyunolide M	Others	Others	146986-60-9	1	10373000	5910300	6719900	8777300	4749500	6701400	0.313632	0.634934	0.694211	0.879365	-0.185467	insig
Lmxp011770	C16H22O4	Diisobutyl phthalate*	Phenolic acids	Phenolic acids	84-69-5	1	60641000	43078000	46910000	54126000	36264000	47466000	0.345681	0.598526	0.662696	0.915202	-0.127837	insig
mws5035	C15H22N2O3	L-Leucyl-L-phenylalanine	Amino acids and derivatives	Amino acids and derivatives	56217-82-4	3	22236	28110	18512	47443	42431	47377	1.16143	0.0045305	0.0175056	1.99325	0.99512	insig
Lmhp003013	C15H22N2O3	N-Feruloyl-Cadaverine	Alkaloids	Phenolamine	-	3	52822	42329	41665	141270	125020	142500	1.21918	0.000440022	0.00494916	2.98788	1.57912	up
MWSmce692	C18H30O2	γ-Linolenic Acid	Lipids	Free fatty acids	506-26-3	1	63531	73408	88991	124350	122380	110680	1.12655	0.0123104	0.0334561	1.58195	0.661704	insig
Lmbn005923	C18H30O2	Crepenynic acid	Lipids	Free fatty acids	2277-31-8	1	63577	80170	85341	133200	127840	123120	1.16352	0.00727949	0.0239003	1.67691	0.745805	insig
pmb1650	C18H30O2	Octadeca-11E,13E,15Z-trienoic acid	Lipids	Free fatty acids	25575-00-2	3	25395000	16100000	18736000	22553000	13163000	18168000	0.336806	0.614023	0.675247	0.894622	-0.160649	insig
pmb0889	C18H30O2	Punicic acid (9Z,11E,13Z-octadecatrienoic acid)	Lipids	Free fatty acids	544-72-9	3	17075000	12972000	16745000	9743200	8566900	8270600	1.16033	0.0261161	0.0551449	0.568061	-0.815883	insig
mws0367	C18H30O2	α-Linolenic Acid	Lipids	Free fatty acids	463-40-1	3	35887000	43075000	45192000	56490000	54147000	51277000	1.07561	0.0280987	0.0581422	1.30414	0.383097	insig
Lmhn003223	C13H12O7	Cinnamoyltartaric acid	Phenolic acids	Phenolic acids	-	3	17288	10874	16802	25669	27562	19649	0.994141	0.0430164	0.0805052	1.62085	0.696753	insig
mws0629	C13H16N2O5	L-Aspartyl-L-Phenylalanine	Amino acids and derivatives	Amino acids and derivatives	13433-09-5	3	74525	56829	56829	98481	94519	69504	0.934725	0.0948156	0.150644	1.39494	0.480203	insig
pmp001245	C15H22NO4+	Feruloylcholine	Alkaloids	Phenolamine	85927-25-9	2	513650	422650	376800	514680	385660	382820	0.113245	0.874422	0.902726	0.977199	-0.0332757	insig
mws1491	C18H32O2	Linoleic acid	Lipids	Free fatty acids	60-33-3	3	74457000	83755000	69584000	98504000	84975000	90481000	0.989979	0.0548061	0.0983567	1.20266	0.266223	insig
Lmbn006152	C18H32O2	(9Z,11E)-Octadecadienoic acid	Lipids	Free fatty acids	2540-56-9	1	26840	41943	31157	33438	37246	68714	0.612701	0.364755	0.442694	1.39482	0.480076	insig
MWS4354	C11H15N5O4	N6-methyladenosine	Nucleotides and derivatives	Nucleotides and derivatives	1867-73-8	1	403850	368580	386890	1616700	1558200	1438900	1.23194	0.00148529	0.00970239	3.97975	1.99268	up
Hmhp001812	C11H15N5O4	2'-O-Methyladenosine	Nucleotides and derivatives	Nucleotides and derivatives	2140-79-6	1	783280	750350	686510	617060	556840	574790	1.14033	0.0141587	0.0363075	0.787649	-0.344376	insig
YC512118	C18H35NO	Oleamide (9-Octadecenamide)	Lipids	Free fatty acids	301-02-0	1	27086	22255	22271	24751	22137	16889	0.527965	0.412025	0.488071	0.890591	-0.167165	insig
MWSmce349	C18H35NO	Laurocapram	Alkaloids	Alkaloids	59227-89-3	3	119840	121150	111950	108790	107010	94782	0.975891	0.0644355	0.111244	0.879985	-0.184449	insig
mws2623	C18H34O2	11-Octadecanoic acid(Vaccenic acid)*	Lipids	Free fatty acids	506-17-2	2	8582500	10628000	7286400	9792300	13667000	8035900	0.481131	0.446788	0.521551	1.18864	0.249308	insig
Lmyn012331	C18H34O2	Petroselinic acid*	Lipids	Free fatty acids	593-39-5	2	8800800	13299000	8509500	12229000	15620000	14475000	0.897219	0.11332	0.172795	1.38272	0.467506	insig
mws0396	C18H34O2	Elaidic Acid	Lipids	Free fatty acids	112-79-8	2	25258000	35369000	21139000	31644000	40457000	41556000	0.869384	0.11947	0.179998	1.39003	0.475114	insig
pme1178	C10H13N5O5	Guanosine	Nucleotides and derivatives	Nucleotides and derivatives	118-00-3	1	5725900	4721600	5522100	8914400	8955400	8468300	1.19895	0.00218672	0.0114475	1.64926	0.721823	insig
Zmyp000878	C10H13N5O5	Crotonoside; 2-Hydroxyadenosine	Nucleotides and derivatives	Nucleotides and derivatives	1818-71-9	2	9506700	8064800	8379200	13408000	14560000	13250000	1.19812	0.00108709	0.00823288	1.58832	0.667501	insig
Hmqp002567	C17H17NO3	4-Hydroxycinnamic acid p-hydroxyphenethylamine	Phenolic acids	Phenolic acids	-	1	80851	73567	75645	88144	94397	88906	1.13611	0.00943356	0.0283506	1.17988	0.238642	insig
pmp001252	C17H17NO3	p-Coumaroyltyramine*	Alkaloids	Phenolamine	36417-86-4	1	115750	93061	108160	113910	102710	105970	0.178016	0.818097	0.85259	1.01773	0.0253509	insig
Zmwp005562	C17H17NO3	cis-N-p-Coumaroyltyramine*	Alkaloids	Phenolamine	-	1	98440	98830	89264	92447	117140	106300	0.647911	0.30608	0.387202	1.10244	0.140702	insig
Zmzp005934	C18H37NO	Stearamide	Alkaloids	Alkaloids	124-26-5	1	21208	39368	17392	22856	19634	54388	0.259915	0.657935	0.716601	1.24254	0.313287	insig
Lmhn002051	C12H12O8	Vnilloylmalic acid	Phenolic acids	Phenolic acids	-	3	12295	14854	23230	43543	16081	17328	0.524652	0.43298	0.510234	1.52746	0.611136	insig
mws0668	C10H12N4O6	Xanthosine	Nucleotides and derivatives	Nucleotides and derivatives	146-80-5	1	4205100	4672500	4464900	4871800	4406000	4675500	0.577346	0.346678	0.427915	1.04578	0.0645774	insig
Zmyn005026	C18H36O2	16-Methylheptadecanoic acid	Lipids	Free fatty acids	2724-58-5	3	34352000	50665000	27578000	32900000	48470000	45422000	0.376426	0.604416	0.667915	1.12609	0.171321	insig
mws1489	C18H36O2	Stearic Acid	Lipids	Free fatty acids	57-11-4	3	67741000	99279000	38817000	69249000	92362000	88088000	0.504181	0.501322	0.572363	1.21309	0.278688	insig
pmp001269	C18H39NO	Hexadecyl ethanolamine	Alkaloids	Alkaloids	-	2	22209	26941	20366	29030	28385	33586	1.00283	0.0502551	0.0911977	1.30907	0.388537	insig
mws1068	C15H10O6	Kaempferol (3,5,7,4'-Tetrahydroxyflavone)	Flavonoids	Flavonols	520-18-3	3	9	9	9	71237	76467	65019	1.23428	0.00217101	0.0114179	7878.63	12.9437	up
pme0088	C15H10O6	Luteolin (5,7,3',4'-Tetrahydroxyflavone)	Flavonoids	Flavones	491-70-3	3	120570	157680	138510	412990	398380	347840	1.21409	0.00140933	0.00949743	2.78148	1.47585	up
mws1034	C16H14O5	Isosakuranetin (5,7-Dihydroxy-4'-methoxyflavanone)	Flavonoids	Flavanones	480-43-3	3	9420.2	9339.7	11065	31614	35472	30538	1.22548	0.00171949	0.0103352	3.27324	1.71072	up
MWSslk132	C16H30O4	Hexadecanedioic acid	Lipids	Free fatty acids	505-54-4	1	5437400	5707100	5589000	14474000	14870000	13998000	1.23294	0.000304361	0.00414423	2.59013	1.37303	up
Smln014968	C20H30O	totarol	Terpenoids	Ditepenoids	-	3	81897	76439	91814	66344	81935	75470	0.700691	0.239885	0.32033	0.894459	-0.160912	insig
Zmyn005252	C17H34O3	3-Hydroxy-palmitic acid methyl ester	Lipids	Free fatty acids	51883-36-4	2	159370	194560	157020	150140	145560	228280	0.031092	0.89281	0.918495	1.0255	0.0363296	insig
mws1000	C15H12O6	Fustin	Flavonoids	Flavanonols	20725-03-5	3	15527	10819	9644.9	8196.5	7643.8	5092.4	0.981204	0.0890756	0.143328	0.581611	-0.781874	insig
mws0064	C15H12O6	Eriodictyol (5,7,3',4'-Tetrahydroxyflavanone)	Flavonoids	Flavanones	552-58-9	3	9	9	9	14054	12930	19610	1.23362	0.0172414	0.0408047	1725.7	10.753	up
MWS0434	C19H28O2	Trans dehydrorosinone	Others	Others	53-43-0	2	103790	110100	110360	47803	57282	46084	1.21419	0.000438184	0.00494916	0.466211	-1.10094	down
pmn001686	C16H32O4	10,16-Dihydroxypalmitic acid	Lipids	Free fatty acids	3233-90-7	1	72773	72805	70764	30016	32797	25740	1.219	0.000971114	0.00780833	0.40932	-1.2887	down
Lmyn007883	C16H32O4	9,16-Dihydroxypalmitic acid	Lipids	Free fatty acids	38076-49-2	3	2546600	2730100	2830800	1037500	1118300	1039900	1.22996	0.00115685	0.00847859	0.394166	-1.34313	down
MWStz033	C16H19NO4	Norscopolamine	Alkaloids	Tropan alkaloids	4684-28-0	3	21514	17797	15825	83885	83595	97097	1.22427	0.00156606	0.0100511	4.79863	2.26262	up
pmb3081	C6H11PO11	Glucarate O-Phosphoric acid	Others	Saccharides and Alcohols	-	3	6490100	7492700	6527700	4617500	4473300	4908700	1.18717	0.0129582	0.0344743	0.682553	-0.550987	insig
pme3163	C7H15O10P	D-Sedoheptuiose 7-phosphate	Others	Saccharides and Alcohols	2646-35-7	3	4558600	4775400	4633900	3224200	3171600	3245500	1.23031	0.000717543	0.00662707	0.690247	-0.534816	insig
pme0460	C15H14O6	Epicatechin	Flavonoids	Flavanols	490-46-0	3	239360	256380	216130	114860	97659	112230	1.21475	0.00277297	0.0127448	0.456191	-1.13229	down
pmb2657	C10H18N4O6	Argininosuccinic acid	Organic acids	Organic acids	2387-71-5	3	429770	394610	388220	278920	272760	277810	1.21655	0.00894299	0.0273098	0.684059	-0.547807	insig
pmb2893	C14H20N4O3	N-p-Coumaroylhydroxyagmatine	Alkaloids	Phenolamine	-	3	14284	20187	12739	33526	34811	27318	1.13069	0.00758875	0.0245143	2.02616	1.01875	up
MWSmce689	C19H32O2	Methyl linolenate	Lipids	Free fatty acids	301-00-8	3	133370	117090	128190	9	9	9	1.23429	0.0014446	0.00954106	7.1306e-05	-13.7756	down
Zmdn001564	C14H18N2O5	γ-Glutamylphenylalanine	Amino acids and derivatives	Amino acids and derivatives	7432-24-8	1	18051	18934	16559	36460	45243	39144	1.21415	0.00933357	0.0281245	2.25697	1.17438	up
Zmhn006530	C19H18O3	4'-Methoxymagnaldehyde B	Lignans and Coumarins	Lignans	-	2	9931.9	20036	18752	21423	9528.5	14789	0.135771	0.842472	0.874017	0.938846	-0.091039	insig
Hmln007772	C17H26O4	Nordihydrocapsiate	Others	Others	220012-53-3	2	1192600	1304000	1097900	1540600	1626600	1513300	1.14311	0.0114062	0.031879	1.30213	0.380872	insig
Zmyn004676	C18H30O3	17-Hydroxylinolenic acid	Lipids	Free fatty acids	-	2	3863900	3472300	4183600	3369400	3441100	3296200	0.933546	0.144243	0.209005	0.877333	-0.188804	insig
Zmyn004732	C18H30O3	2R-hydroxy-9Z,12Z,15Z-octadecatrienoic acid	Lipids	Free fatty acids	-	2	1367000	1378000	1597200	974620	990290	991680	1.19289	0.0248347	0.0531304	0.680897	-0.554492	insig
pmb2786	C18H30O3	9-Hydroxy-10,12,15-octadecatrienoic acid	Lipids	Free fatty acids	89886-42-0	3	57432	60880	55128	141730	136600	126230	1.22747	0.00134442	0.00925507	2.33256	1.22192	up
Zmpn003368	C18H30O3	13S-Hydroxy-9Z,11E,15Z-octadecatrienoic acid	Lipids	Free fatty acids	87984-82-5	2	59357	57992	57223	41213	42822	44277	1.22023	0.000272277	0.00405797	0.735009	-0.444166	insig
Hmqn004825	C18H30O3	Rabdosia acid A	Lipids	Free fatty acids	-	2	89247	71887	84701	52173	68704	72633	0.876648	0.101232	0.157966	0.787154	-0.345282	insig
pmb2787	C18H30O3	9-Oxo-10E,12Z-octadecadienoic acid	Lipids	Free fatty acids	54232-59-6	3	335000	295580	353420	313140	319030	297230	0.533913	0.403279	0.47921	0.944512	-0.0823587	insig
Lmbn005443	C18H30O3	13-KODE; (9Z,11E)-13-Oxooctadeca-9,11-dienoic acid	Lipids	Free fatty acids	54739-30-9	3	56384	54043	54606	134640	135920	124090	1.23114	0.00177966	0.0104701	2.39134	1.25782	up
pmb2792	C18H30O3	13-Hydroxy-6,9,11-octadecatrienoic acid	Lipids	Free fatty acids	74784-20-6	3	146940	185580	145640	159010	138910	144610	0.467809	0.473972	0.547744	0.925485	-0.111718	insig
Lmcn009539	C19H34O2	E,E,Z-1,3,12-Nonadecatriene-5,14-diol	Lipids	Free fatty acids	-	1	207370	1851500	333230	408630	457540	488790	0.104486	0.580177	0.646792	0.566431	-0.820027	insig
Lmqp000329	C8H14N3O7P	5-Aminoimidazole ribonucleotide	Nucleotides and derivatives	Nucleotides and derivatives	25635-88-5	1	11454000	8953600	9049200	12903000	12837000	13345000	1.07689	0.0544875	0.0979395	1.32686	0.408014	insig
Hmqp005411	C18H32O3	9-Oxo-12Z-Octadecenoic acid	Lipids	Free fatty acids	112543-32-5	2	4097400	2918800	3544200	3128100	3115300	2857800	0.694758	0.28709	0.368701	0.861823	-0.214536	insig
Hmqp005455	C18H32O3	15(R)-Hydroxylinoleic Acid	Lipids	Free fatty acids	177931-23-6	2	4093900	3054300	3992600	2956700	3013800	1750900	0.85646	0.100325	0.156983	0.693074	-0.528918	insig
Rfmb091	C18H32O3	9S-Hydroxy-10E,12Z-octadecadienoic acid*	Lipids	Free fatty acids	15514-85-9	2	8402900	7582900	9447300	5939900	6122400	5752200	1.15587	0.0379156	0.0730036	0.700445	-0.513655	insig
pmb2799	C18H32O3	12,13-Epoxy-9-Octadecenoic Acid	Lipids	Free fatty acids	6799-85-5	1	2142400	1972500	2121500	3140300	2898200	2796900	1.19818	0.0047185	0.0179873	1.41675	0.502582	insig
Lmbn005369	C18H32O3	13(S)-HODE;13(S)-Hydroxyoctadeca-9Z,11E-dienoic acid*	Lipids	Free fatty acids	10219-69-9	2	8528900	7040500	9327400	5941500	6240300	5863800	1.08609	0.0724121	0.122071	0.724816	-0.464313	insig
Lmbn005662	C18H32O3	9(10)-EpOME;(9R,10S)-(12Z)-9,10-Epoxyoctadecenoic acid	Lipids	Free fatty acids	16833-56-0	1	1082600	1082800	1007000	1632500	1616400	1553100	1.22287	0.000101551	0.00239692	1.51368	0.598061	insig
pme1474	C11H15N5O3S	5'-Deoxy-5'-(methylthio)adenosine	Nucleotides and derivatives	Nucleotides and derivatives	2457-80-9	1	992070	954520	1033100	3128700	3026200	2861600	1.2319	0.000692842	0.00645138	3.02599	1.59741	up
pmb0197	C11H15N5O5	N7-Methylguanosine	Nucleotides and derivatives	Nucleotides and derivatives	20244-86-4	3	19121	21659	19594	29546	34521	35233	1.19118	0.00921809	0.0278504	1.64475	0.717866	insig
Lmbn009444	C18H34O3	Ricinoleic acid	Lipids	Free fatty acids	141-22-0	1	3382700	3282600	3585300	2860100	2752300	2707700	1.18462	0.00783032	0.0249866	0.81167	-0.301036	insig
pmf0297	C20H42O	1-Eicosanol	Lipids	Free fatty acids	629-96-9	3	3264200	3442200	3660500	2669000	2748000	2601000	1.18686	0.0125179	0.0337774	0.773423	-0.37067	insig
mws0724	C10H13N5O6	8-Hydroxyguanosine	Nucleotides and derivatives	Nucleotides and derivatives	3868-31-3	3	53219	52907	61530	47832	43845	61270	0.502842	0.471245	0.545703	0.912267	-0.132472	insig
Zmhp003514	C16H12O6	6,7,8-Tetrahydroxy-5-methoxyflavone	Flavonoids	Flavones	-	3	18353	20305	16094	355620	384430	325530	1.23245	0.00243123	0.0120082	19.4619	4.28258	up
Xmyn008071	C16H12O6	Gnetifolin B	Flavonoids	Flavones	140671-06-3	1	21695	26243	24280	331570	378990	324230	1.23241	0.00271585	0.0126114	14.3287	3.84084	up
MWSHY0009	C16H12O6	Diosmetin (5,7,3'-Trihydroxy-4'-methoxyflavone)	Flavonoids	Flavones	520-34-3	3	21040	16004	22269	345170	402410	355670	1.2308	0.00230757	0.0116507	18.6005	4.21727	up
Lmjp004941	C16H12O6	Rhamnocitrin (7-Methylkaempferol)	Flavonoids	Flavonols	569-92-6	1	18179	22222	20912	351630	381530	351780	1.23301	0.00072953	0.00668343	17.6951	4.14528	up
MWSHY0069	C16H12O6	Hispidulin (5,7,4'-Trihydroxy-6-methoxyflavone)	Flavonoids	Flavones	1447-88-7	1	22615	16019	18995	324470	348630	336450	1.23138	0.000207369	0.00361883	17.5181	4.13077	up
pmp001127	C16H12O6	Chrysoeriol	Flavonoids	Flavones	491-71-4	3	9	9	9	365310	382660	326260	1.23429	0.00216249	0.0114179	39786.3	15.28	up
Zmhn001358	C13H16O8	4-O-Glucosyl-4-hydroxybenzoic acid	Phenolic acids	Phenolic acids	-	1	29615	20283	15694	49478	47029	34227	1.05363	0.0264004	0.0554359	1.99314	0.995043	insig
Zmhn001926	C13H16O8	1-O-Salicyloyl-β-D-glucose	Phenolic acids	Phenolic acids	60517-74-0	1	106430	149190	143350	181890	132120	198300	0.742499	0.2002	0.27634	1.28408	0.360737	insig
pmb3142	C13H16O8	Salicylic acid-2-O-glucoside	Phenolic acids	Phenolic acids	10366-91-3	3	5376500	5843800	5628800	6068100	6168000	5273400	0.387127	0.535415	0.605809	1.03919	0.0554664	insig
Hmtn001302	C13H16O8	Glucosyloxybenzoic acid	Phenolic acids	Phenolic acids	-	1	124150	117310	143000	186230	194700	194020	1.18267	0.00823564	0.025988	1.49547	0.580603	insig
pmc1990	C17H16O5	4'-Hydroxy-5,7-dimethoxyflavanone	Flavonoids	Flavanones	-	3	66319000	66236000	70485000	66161000	64106000	66798000	0.648985	0.301672	0.383333	0.970572	-0.0430924	insig
mws2367	C14H20O7	Salidroside	Phenolic acids	Phenolic acids	10338-51-9	1	11710	6269.7	6998.1	107260	90651	107430	1.21944	0.00178232	0.0104701	12.2245	3.6117	up
Hmyn001360	C18H20O4	Doitungbiphenyl A	Phenolic acids	Phenolic acids	-	2	9	9	9	153630	148930	161050	1.23433	0.000520838	0.00542818	17170.7	14.0677	up
Cmmn012461	C20H28O2	Dehydroabietic acid	Terpenoids	Ditepenoids	1740-19-8	2	634460	434390	2729300	2808000	2571400	2544000	0.84925	0.200489	0.276402	2.08612	1.06082	insig
MWS5235	C18H36O3	12-Hydroxyoctadecanoic acid	Lipids	Free fatty acids	106-14-9	2	85888	90724	33302	37125	26898	24544	0.923307	0.153822	0.220912	0.42192	-1.24496	insig
Zmyn005384	C18H36O3	2R-Hydroxyoctadecanoic Acid*	Lipids	Free fatty acids	26633-48-7	2	116720	175060	111070	109910	107750	108050	0.682055	0.335579	0.417544	0.808514	-0.306655	insig
MWS4295	C18H36O3	DL-2-hydroxystearic acid*	Lipids	Free fatty acids	629-22-1	2	125320	172560	138580	115240	104460	115750	0.971785	0.131306	0.192718	0.76857	-0.379752	insig
pmb3079	C8H16NO9P	N-Acetyl-D-glucosamine-1-phosphate	Others	Saccharides and Alcohols	6866-69-9	1	75302	53677	68152	69430	59079	70185	0.0795871	0.947395	0.960072	1.00793	0.0113936	insig
pmp001176	C17H19NO4	Dihydrocaffeoyltyramine	Alkaloids	Phenolamine	-	1	9	9	9	31370	24485	17587	1.2332	0.0254309	0.0541003	2720.07	11.4094	up
pme3514	C15H10O7	Morin	Flavonoids	Flavonols	480-16-0	3	9895.4	4953.7	9478.7	18345	25103	40236	1.09548	0.0848489	0.13829	3.43985	1.78235	up
Hmqn000843	C13H18O8	Tachioside	Phenolic acids	Phenolic acids	109194-60-7	2	485140	526240	494240	1944200	1910700	1636200	1.22896	0.00478758	0.018129	3.64707	1.86674	up
Cmcp008329	C20H30O2	Sandaracopimaric acid	Terpenoids	Ditepenoids	471-74-9	3	9	9	9	36792	39883	33429	1.23425	0.00256984	0.0123701	4077.93	11.9936	up
MWSslk208	C20H30O2	Kaurenoic Acid	Terpenoids	Ditepenoids	6730-83-2	2	56721	44483	54885	51872	48738	55104	0.0154443	0.978353	0.98414	0.997598	-0.00347021	insig
Cmmn013275	C20H30O2	Isopimaric acid*	Terpenoids	Ditepenoids	5835-26-7	1	56447	34513	62536	48448	51426	61820	0.240227	0.791599	0.832615	1.05341	0.0750651	insig
Lmbn014696	C20H30O2	Pimaric acid*	Terpenoids	Ditepenoids	127-27-5	1	58209	40598	45932	48726	42122	58585	0.147851	0.835894	0.868779	1.03243	0.0460451	insig
MWSmce549	C17H34O4	1-Monomyristin	Lipids	Free fatty acids	589-68-4	3	1673500	1423000	1785400	1254200	1237700	1139600	1.10165	0.048493	0.0887653	0.74387	-0.426877	insig
mws1375	C12H21N3O6	Nicotianamine	Alkaloids	Alkaloids	34441-14-0	3	417520	429020	445790	173460	194250	164690	1.22589	3.08811e-05	0.00166115	0.411969	-1.27939	down
mws0044	C15H12O7	Taxifolin(Dihydroquercetin)	Flavonoids	Flavanonols	480-18-2	1	50623	63286	57788	100040	295900	464400	1.03956	0.160871	0.229873	5.0108	2.32504	up
Lmmp003109	C16H16O6	3'-O-Methyl-epicatechin	Flavonoids	Flavanols	76549-34-3	3	47531	41923	41925	12121	8369.9	9	0.778766	0.00270345	0.0126114	0.156036	-2.68005	insig
mws1604	C18H27NO3	Capsaicin	Alkaloids	Phenolamine	404-86-4	3	3423.3	3501.3	10050	48741	50877	42271	1.17573	0.000294308	0.00412757	8.3589	3.06331	up
mws0042	C15H14O7	Epigallocatechin	Flavonoids	Flavanols	970-74-1	3	14104	24717	15500	30058	25956	22543	0.88171	0.123271	0.184744	1.44616	0.53223	insig
pme1086	C10H17N3O6S	Glutathione reduced form	Amino acids and derivatives	Amino acids and derivatives	70-18-8	1	196970	280560	293900	55113	40530	36162	1.21034	0.0169081	0.0405903	0.170858	-2.54913	down
pma0584	C16H25N3O3	Caffeoylspermidine	Alkaloids	Phenolamine	-	3	17935	17542	26279	23946	24709	23672	0.683939	0.34143	0.42317	1.17117	0.227955	insig
pmb2855	C11H20N2O8	L-Glutamine-O-glycoside	Amino acids and derivatives	Amino acids and derivatives	-	3	40310	37134	42871	118870	133880	138230	1.22765	0.00239768	0.0119464	3.24964	1.70028	up
pmn001610	C20H36O2	Eicosadienoic acid	Lipids	Free fatty acids	5598-38-9	3	282260	404200	291870	484440	396150	434000	0.943987	0.0849859	0.138315	1.34371	0.42622	insig
pmb2857	C11H19NO9	L-Glutamic acid-O-glycoside	Amino acids and derivatives	Amino acids and derivatives	-	3	61620	56318	64483	93025	99155	85247	1.18793	0.00506463	0.018802	1.52081	0.604836	insig
Lmhn003074	C14H14O8	Feruloylmalic acid	Phenolic acids	Phenolic acids	-	1	39462	54090	54534	86956	93649	100750	1.16376	0.00259967	0.0124609	1.89994	0.925956	insig
pmb2791	C18H30O4	9-Hydroperoxy-10E,12,15Z-octadecatrienoic acid	Lipids	Free fatty acids	111004-08-1	3	73150	82051	66455	49413	52700	47681	1.16587	0.0247349	0.0530168	0.675795	-0.565343	insig
Zmdp001857	C14H18N2O6	γ-Glutamyltyrosine	Amino acids and derivatives	Amino acids and derivatives	7432-23-7	3	99953	81902	86469	166840	160610	131590	1.164	0.0142787	0.0365028	1.71077	0.774644	insig
pmb2789	C18H30O4	13S-Hydroperoxy-6Z,9Z,11E-octadecatrienoic acid	Lipids	Free fatty acids	121107-97-9	3	73305	74106	75859	47102	61326	50780	1.12121	0.0342214	0.0677594	0.713074	-0.487877	insig
Zmzn003953	C18H30O4	13(s)-hydroperoxy-(9z,11e,15z)-octadecatrienoic acid	Lipids	Free fatty acids	67597-26-6	1	203280	247320	243110	188770	211240	207670	0.828308	0.166786	0.236541	0.875986	-0.191021	insig
Lmap001823	C14H17NO7	Dhurrin	Alkaloids	Phenolamine	499-20-7	1	25965	22931	36397	51358	50686	51308	1.12304	0.0305276	0.0617071	1.79794	0.846348	insig
Lmcp002302	C12H17N5O5	N6-(2-Hydroxyethyl)adenosine	Nucleotides and derivatives	Nucleotides and derivatives	4338-48-1	1	648190	584820	580530	817150	810520	713310	1.12829	0.0164204	0.0399205	1.29083	0.368304	insig
pme3967	C12H17N5O5	2-(Dimethylamino)guanosine	Nucleotides and derivatives	Nucleotides and derivatives	2140-67-2	1	679450	556000	561700	830440	888050	871580	1.15863	0.0121803	0.0332996	1.44121	0.52728	insig
Jmbn003691	C15H20O7	3,4-dihydroxy-allylbenzene-3-O-β-D-glucopyranoside	Others	Others	-	1	9	9	9	60608	73003	57830	1.23419	0.00530117	0.0193017	7090.41	12.7917	up
Zmjn004133	C18H32O4	9S-Hydroperoxy-10E,12Z-octadecadienoic acid	Lipids	Free fatty acids	5502-91-0	3	3452900	3443300	3774700	1076900	1113700	1003700	1.23126	0.000899202	0.00749768	0.299347	-1.74011	down
Lmbn005287	C18H32O4	7S,8S-DiHODE; (9Z,12Z)-(7S,8S)-Dihydroxyoctadeca-9,12-dienoic acid	Lipids	Free fatty acids	143288-65-7	2	2097400	2381400	2458300	4799100	4786100	4411400	1.21882	0.000171716	0.00314628	2.01764	1.01267	up
pmn001689	C18H32O4	9-Hydroxy-12-oxo-15(Z)-octadecenoic acid	Lipids	Free fatty acids	-	1	135710	122880	148610	264200	260140	241470	1.21168	0.000309919	0.00414423	1.88067	0.911249	insig
Rfmb087	C18H32O4	9-Hydroxy-13-oxo-10-octadecenoic Acid	Lipids	Free fatty acids	-	3	576520	459490	669100	147050	135370	179200	1.20773	0.0171631	0.0407116	0.270727	-1.88509	down
Lmbn004685	C18H32O4	5S,8R-DiHODE; (5S,8R,9Z,12Z)-5,8-Dihydroxyoctadeca-9,12-dienoate	Lipids	Free fatty acids	-	2	114780	122880	113650	230700	241010	232710	1.23037	1.11421e-05	0.00104554	2.00512	1.00369	up
pmb2804	C18H32O4	13S-Hydroperoxy-9Z,11E-octadecadienoic acid	Lipids	Free fatty acids	33964-75-9	3	697960	604210	693710	97189	123470	103320	1.22877	0.0017788	0.0104701	0.162324	-2.62305	down
MWS80006	C18H32O4	9-Hydroperoxy-9Z,11E-Octadecadienoic Acid	Lipids	Free fatty acids	-	1	1242700	1303800	1290600	2466800	2541800	2297200	1.22767	0.00242104	0.0120082	1.90399	0.929026	insig
MWS80007	C18H32O4	13-Hydroperoxy-9Z,11E-octadecadienoic acid	Lipids	Free fatty acids	23017-93-8	2	2102400	2338300	2317800	4820900	4852500	4515200	1.22666	0.000102435	0.00239692	2.09937	1.06996	up
pmf0397	C20H40O2	Arachidic acid	Lipids	Free fatty acids	506-30-9	3	462320	850550	682860	1265400	1107100	867540	0.947091	0.0619169	0.10755	1.62349	0.699095	insig
Hmjp005980	C18H19NO4	N-Cis-Feruloyltyramine	Alkaloids	Phenolamine	80510-09-4	1	8703500	7915700	8086900	10663000	9802300	10207000	1.16614	0.0045154	0.0175056	1.24149	0.312069	insig
Lmmn002179	C14H18O8	Methyl salicylate-2-O-glucoside	Phenolic acids	Phenolic acids	10019-60-0	2	307080	242020	315710	470700	452430	401320	1.1256	0.00822555	0.025988	1.53149	0.614938	insig
Lmyn002403	C14H18O8	Mandelic acid-β-glucoside	Phenolic acids	Phenolic acids	-	2	90943	88597	90666	135070	164150	127080	1.16704	0.0432721	0.0807969	1.57769	0.657809	insig
Cmzp002057	C14H18O8	6-O-Acetylarbutin	Phenolic acids	Phenolic acids	10338-88-2	3	10440	11416	5523.3	16293	15361	18284	0.999836	0.0366427	0.0708292	1.82393	0.867052	insig
Lmqp010784	C21H30O2	Progesterone	Terpenoids	Ditepenoids	57-83-0	3	34350	20309	25411	49053	55896	42965	1.08727	0.0154227	0.0385059	1.84731	0.885425	insig
Lmbn005487	C18H34O4	12,13-DHOME; (9Z)-12,13-Dihydroxyoctadec-9-enoic acid	Lipids	Free fatty acids	263399-35-5	2	502600	508370	521940	1282600	1288600	1179600	1.23137	0.00182768	0.0105477	2.44685	1.29093	up
pmp000003	C16H12O7	Nepetin (5,7,3',4'-Tetrahydroxy-6-methoxyflavone)	Flavonoids	Flavones	520-11-6	1	93275	74410	92109	1418400	1573800	1366600	1.23219	0.0019033	0.0106117	16.7779	4.06849	up
Lmmn004912	C16H12O7	3-O-Methylquercetin	Flavonoids	Flavonols	1486-70-0	1	35475	40202	41052	691880	768840	650380	1.23299	0.00265886	0.0126114	18.0855	4.17676	up
pmb2871	C13H16O9	1-O-Gentisoyl-β-D-glucoside	Phenolic acids	Phenolic acids	23445-11-6	1	229190	223560	237050	285040	298690	299100	1.21317	0.000509991	0.00541303	1.27983	0.355958	insig
Lmfp001509	C13H16O9	1-O-Galloyl-rhamnose	Phenolic acids	Phenolic acids	-	3	15265	15388	13136	31549	21813	20046	1.06057	0.10452	0.161764	1.6764	0.745369	insig
pmn001367	C13H16O9	Protocatechuic acid-4-O-glucoside	Phenolic acids	Phenolic acids	-	2	157300	155900	165780	264670	289800	287230	1.22517	0.00161918	0.0102188	1.75728	0.813341	insig
Jmyn006245	C17H16O6	(3R)-5,7-Dihydroxy-8-methyl-3-(2',4'-dihydroxybenzyl)-chroma-4-one	Flavonoids	Other Flavonoids	-	2	19602	10884	15911	8033.9	15021	9643.6	0.70946	0.239966	0.32033	0.704755	-0.504807	insig
Zmtn001661	C14H20O8	Vanilloloside	Phenolic acids	Phenolic acids	74950-96-2	2	164530	180370	191980	274240	293380	163510	0.729948	0.248307	0.327996	1.36181	0.445528	insig
Hmtn001120	C14H20O8	5-(2-Hydroxyethyl)-2-O-glucosylphenol	Phenolic acids	Phenolic acids	-	2	844760	884880	970890	1644600	1661300	1618100	1.22254	0.00102593	0.00803763	1.82335	0.866588	insig
pmb2221	C18H39NO3	4-Hydroxysphinganine	Lipids	Sphingolipids	554-62-1	2	84343	99635	72733	62074	60713	75283	0.922462	0.112856	0.172318	0.771568	-0.374135	insig
pmp000970	C20H30O3	Hispanolone	Terpenoids	Ditepenoids	18676-07-8	2	342790	385280	411890	445300	422500	599400	0.872801	0.179497	0.253303	1.28706	0.364082	insig
Hmqp005412	C20H30O3	12-Hydroxyabietic Acid	Terpenoids	Ditepenoids	3484-61-5	1	208540	168100	191150	122610	112550	28875	0.870918	0.0611154	0.106647	0.465022	-1.10463	insig
pmb0751	C16H16O7	Trans-5-O-(p-Coumaroyl)shikimate	Phenolic acids	Phenolic acids	-	3	27031	13048	20420	22410	10168	31378	0.00345653	0.88422	0.911501	1.05714	0.0801684	insig
mws0582	C11H19N3O6S	S-(Methyl)glutathione	Amino acids and derivatives	Amino acids and derivatives	2922-56-7	1	967280	895020	1078200	1027600	1239300	1260500	0.900259	0.106316	0.16432	1.19959	0.262544	insig
Lmjn003620	C16H18O7	Catalpin	Terpenoids	Terpene	1390-72-3	3	9376.6	19952	12980	18175	25805	17651	0.779838	0.190701	0.265161	1.4567	0.542705	insig
pme3174	C9H14N3O8P	Cytidine 5'-monophosphate(Cytidylic acid)	Nucleotides and derivatives	Nucleotides and derivatives	63-37-6	3	79185	54541	77640	12438	57911	69440	0.608205	0.306533	0.387344	0.66136	-0.596492	insig
pme3188	C9H13N2O9P	Uridine 5'-monophosphate	Nucleotides and derivatives	Nucleotides and derivatives	58-97-9	1	95509	110970	84060	101100	104300	79605	0.104362	0.874913	0.902726	0.980953	-0.0277446	insig
Lmbp003825	C15H16O8	Skimmin (7-Hydroxycoumarin-7-O-glucoside)	Lignans and Coumarins	Coumarins	93-39-0	3	35203	23508	65629	34101	72182	42013	0.341705	0.66485	0.723438	1.19267	0.254189	insig
YC512115	C19H20N2O3	Nicotine-N-glucoside	Alkaloids	Pyridine alkaloids	911474-72-1	3	24748	18976	19687	42568	58967	43492	1.17414	0.0261672	0.0551501	2.2871	1.19352	up
YC512112	C16H24O5N2	Anabasine-glucoside	Alkaloids	Pyridine alkaloids	-	3	20296	21354	32360	44270	53967	44702	1.11404	0.0109106	0.0312202	1.93135	0.949607	insig
Hmqp006023	C20H36O3	Ethyl 9-Hydroxy-10,12-octadecadienoic acid	Lipids	Free fatty acids	-	2	172470	175400	161680	215140	210520	199550	1.17343	0.00358093	0.0149557	1.22698	0.295117	insig
mws0983	C20H39NO2	N-Oleoylethanolamine	Alkaloids	Alkaloids	111-58-0	2	1119200	1076000	1015300	1297600	1382300	1284000	1.16708	0.00431075	0.0168862	1.23467	0.304123	insig
Lmsn003111	C15H18O8	1-O-p-Coumaroyl-β-D-glucose	Phenolic acids	Phenolic acids	7139-64-2	1	340390	297880	353180	46065	49617	38543	1.22924	0.00254688	0.0123599	0.135383	-2.88489	down
Zmhn002301	C15H18O8	p-Coumaric acid-4-O-glucoside	Phenolic acids	Phenolic acids	117405-48-8	3	23988	16569	16374	38187	40364	29630	1.11134	0.0164461	0.0399205	1.90021	0.926161	insig
Hmhn003067	C15H18O8	Phenylpropionic acid-O-β-D-glucopyranoside	Phenolic acids	Phenolic acids	-	3	15890	10720	13463	15787	25760	13812	0.691653	0.302287	0.383685	1.38145	0.466187	insig
Lmsn000363	C16H22O7	Raspberryketone glucoside	Phenolic acids	Phenolic acids	38963-94-9	3	246320	262870	227320	193150	184660	121550	0.986418	0.0550178	0.0985808	0.678008	-0.560625	insig
Smcp000882	C15H21NO7	N-benzoyl-2-aminoethyl-β-D-glucopyranoside	Others	Others	-	2	9	9	9	45709	71943	55615	1.23382	0.0170937	0.0407095	6417.3	12.6477	up
pmn001690	C16H24O7	3-Hydroxy-4-isopropylbenzylalcohol-3-O-glucoside	Phenolic acids	Phenolic acids	-	3	20864	19840	16629	14600	20339	18820	0.337844	0.609551	0.67163	0.937662	-0.0928595	insig
pmn001691	C18H32O5	9,12,13-Trihydroxy-10,15-octadecadienoic acid	Lipids	Free fatty acids	-	1	58766	57574	74749	47013	48000	42668	1.07393	0.0743672	0.124604	0.720507	-0.472915	insig
mws0884	C10H12N5O6P	Cyclic 3',5'-Adenylic acid	Nucleotides and derivatives	Nucleotides and derivatives	60-92-4	3	109540	127320	119950	150140	128810	124630	0.79465	0.185176	0.259384	1.13108	0.177699	insig
MWStz208	C18H19NO5	N-Feruloyloctopamine	Alkaloids	Phenolamine	66648-44-0	3	242080	153520	204690	347790	399770	262000	1.01305	0.0555751	0.0992662	1.68179	0.749995	insig
Lmqp006559	C20H43NO2	2-Amino-1,3-eicosanediol	Others	Saccharides and Alcohols	-	1	1056400	1251100	872940	1030700	1054200	1134800	0.126265	0.917491	0.937293	1.01234	0.0176999	insig
Lmyp006951	C17H14O7	5,8,4'-Trihydroxy-6,7-dimethoxyflavone	Flavonoids	Flavones	98755-25-0	1	3252.8	2194.2	3350.4	22208	19254	15637	1.21457	0.0113313	0.0318489	6.49044	2.69832	up
mws0917	C17H14O7	3,7-Di-O-methylquercetin	Flavonoids	Flavonols	2068-02-2	2	205680	230250	245780	2595900	2928600	2337700	1.23143	0.00490544	0.0183914	11.5331	3.5277	up
Lmsp009334	C17H14O7	Rhamnazin (3,4',5-Trihydroxy-3',7-dimethoxyflavone)	Flavonoids	Flavonols	552-54-5	3	9	9	9	26740	28151	24917	1.2343	0.00123674	0.00889202	2955.85	11.5294	up
pmp000004	C17H14O7	4',5,7-Trihydroxy-3',6-dimethoxyflavone (Jaceosidin)	Flavonoids	Flavones	18085-97-7	1	383940	390180	444660	3782300	4236800	3367200	1.23108	0.00523061	0.0192297	9.34238	3.22379	up
Lmtn002565	C14H18O9	1-O-Vanilloyl-D-Glucose	Phenolic acids	Phenolic acids	-	3	9	9	9	13849	21464	13968	1.23345	0.022736	0.0499202	1825.22	10.8339	up
Zmhn001883	C14H18O9	Vanillic acid-4-O-glucoside	Phenolic acids	Phenolic acids	32142-31-7	2	6575.1	8533.6	8267.8	15106	11156	11858	1.09941	0.0374995	0.072325	1.6307	0.705489	insig
Hmqn003054	C18H34O5	9,10,11-Trihydroxy-12-octadecenoic acid	Lipids	Free fatty acids	61911-67-9	1	715250	490170	718500	249380	245310	280360	1.18265	0.034444	0.0677594	0.402849	-1.31169	down
pmn001694	C18H34O5	9,10,13-Trihydroxy-11-Octadecenoic Acid	Lipids	Free fatty acids	29907-57-1	1	6451400	4675700	7102300	2287700	2429600	2579300	1.18506	0.0358602	0.0696363	0.400266	-1.32097	down
Lmbn004240	C18H34O5	9,10-Dihydroxy-12,13-epoxyoctadecanoic acid	Lipids	Free fatty acids	-	2	148890	65046	69856	27601	26972	31434	1.11198	0.135757	0.198226	0.303064	-1.72231	down
pmp001284	C19H38O4	Monopalmitin	Lipids	Glycerol ester	542-44-9	2	371800	439540	460280	400900	354620	338520	0.830115	0.152017	0.218596	0.860351	-0.217002	insig
pme3184	C10H14N5O6P	2'-Deoxyadenosine-5'-monophosphate	Nucleotides and derivatives	Nucleotides and derivatives	653-63-4	2	117160	105890	124990	156780	163210	147180	1.15218	0.00585823	0.0206036	1.34229	0.424695	insig
pmb0789	C14H21NO8	Pyridoxine-5'-O-glucoside	Others	Vitamin	-	3	273330	230850	265790	431160	489830	458110	1.20609	0.000927613	0.00758106	1.79111	0.840853	insig
pmc0066	C10H13N4O7P	2'-Deoxyinosine-5'-monophosphate	Nucleotides and derivatives	Nucleotides and derivatives	3393-18-8	3	20159000	21185000	20581000	10512000	11015000	11224000	1.2308	2.84105e-05	0.00161372	0.528882	-0.918983	insig
Lmfn000604	C13H16O10	6-O-Galloyl-D-glucose*	Phenolic acids	Phenolic acids	13186-19-1	2	89150	76611	83369	90743	93417	81028	0.558711	0.363584	0.442217	1.06446	0.0901167	insig
Zmhn001703	C13H16O10	5-O-Galloyl-D-hamamelose*	Phenolic acids	Phenolic acids	-	2	77114	71076	31906	84707	92617	82024	0.750774	0.19886	0.274824	1.44005	0.526123	insig
pmn001518	C13H16O10	1-O-Galloyl-β-D-glucose	Phenolic acids	Phenolic acids	58511-73-2	2	84966	102840	97309	137030	138840	138430	1.18125	0.0139722	0.0359104	1.4531	0.539132	insig
Hmln000659	C13H16O10	3-O-Galloyl-D-glucose*	Phenolic acids	Phenolic acids	-	2	75384	69475	73908	85704	92929	84570	1.14032	0.0127901	0.0341872	1.20312	0.266781	insig
Smcn000644	C14H20O9	Leonuriside A	Phenolic acids	Phenolic acids	121748-12-7	1	244490	209820	226320	713640	734890	672400	1.22947	0.000146491	0.00290657	3.11613	1.63975	up
Jmwn002117	C14H20O9	2-(3,4-dihydroxyphenyl)ethanediol 1-O-β-D-glucopyranoside	Phenolic acids	Phenolic acids	-	2	33035	33941	33074	54133	53902	46332	1.19991	0.0183661	0.0425794	1.5429	0.625643	insig
Lmmn001294	C14H20O9	Koaburaside	Phenolic acids	Phenolic acids	41653-73-0	2	25928	30447	28117	37920	44134	40701	1.16797	0.00599878	0.0208135	1.45286	0.538895	insig
Lmyn007622	C18H36O5	9,10,18-Trihydroxystearic acid	Lipids	Free fatty acids	496-86-6	2	454150	512230	478650	251550	267430	239490	1.2214	0.00142963	0.00949743	0.524882	-0.929935	insig
mws0675	C11H15N2O8P	β-Nicotinamide mononucleotide	Nucleotides and derivatives	Nucleotides and derivatives	1094-61-7	3	23070	10783	20624	5318	5147.7	19513	0.743736	0.252841	0.331671	0.5503	-0.861709	insig
Lmqn000432	C9H19O11P	1-(sn-Glycero-3-phospho)-1D-myo-inositol	Others	Saccharides and Alcohols	-	1	1489400	1711400	1754400	3400900	3027800	2012100	1.03249	0.102223	0.158641	1.70342	0.768436	insig
MWStz294	C20H20N2O3	N-Feruloyltryptamine	Alkaloids	Plumerane	53905-13-8	2	14070	11998	13288	169510	200750	166920	1.23238	0.00416889	0.0165589	13.6493	3.77075	up
MWS20018	C20H32O4	8,9-Dihydroxy-5,11,14,17-eicosatetraenoic acid	Lipids	Free fatty acids	867350-87-6	3	4062.7	5345.3	6359.7	113910	111000	99356	1.2292	0.00152922	0.00987985	20.5652	4.36213	up
pmb0382	C19H14O6	O-Feruloyl 4-hydroxycoumarin	Lignans and Coumarins	Coumarins	-	1	2408300	9	2297900	4276900	3884400	4263400	0.610275	0.078157	0.129615	2.64007	1.40057	insig
pmn001421	C16H18O8	3-O-p-Coumaroylquinic acid*	Phenolic acids	Phenolic acids	87099-71-6	1	81928	110120	114050	131780	153750	125140	0.95828	0.0602801	0.105513	1.34163	0.423986	insig
Cmhp005227	C16H18O8	4,8-Dihydroxy Naphthol-1-O-glucoside	Quinones	Quinones	-	1	2719800	2293600	2353700	2973000	3274600	2568700	0.875951	0.130363	0.191963	1.19671	0.259076	insig
pmb3074	C16H18O8	5-O-p-Coumaroylquinic acid*	Phenolic acids	Phenolic acids	1899-30-5	1	33281	37337	44400	98801	81139	75287	1.18428	0.0111143	0.0315905	2.21902	1.14992	up
mws4063	C21H22O4	Licochalcone E	Flavonoids	Chalcones	864232-34-8	3	9	9	9	93859	107740	90438	1.23427	0.0029408	0.0130498	10816.2	13.4009	up
pme3311	C6H14O12P2	D-Fructose-1,6-biphosphate	Others	Saccharides and Alcohols	488-69-7	3	11075	23303	20053	15669	14904	14568	0.363426	0.486552	0.559437	0.829325	-0.26999	insig
mws1015	C15H16O9	Esculin (6,7-DihydroxyCoumarin-6-glucoside)*	Lignans and Coumarins	Coumarins	531-75-9	3	19430	20168	30761	28712	35686	31887	0.888441	0.127218	0.189908	1.36848	0.452576	insig
Lmbn001162	C15H16O9	Esculetin-7-O-glucoside*	Lignans and Coumarins	Coumarins	-	3	15381	21301	15461	29440	33976	35952	1.15504	0.00460904	0.0177487	1.90568	0.930308	insig
Zmpn002553	C15H16O9	Cichoriin	Phenolic acids	Phenolic acids	531-58-8	3	16803	24498	21979	31616	47016	38935	1.09573	0.0366616	0.0708292	1.85789	0.893662	insig
Xmgp006913	C20H20O5	2,4,2',4'-tetrahydroxy-3'-prenylchalcone	Flavonoids	Chalcones	-	3	28561	11741	26989	34038	9	9	0.829293	0.445351	0.520493	0.5061	-0.982505	insig
Hmmp002150	C19H19NO5	3,5-Bis(3-methoxy-4-hydroxyphenyl)-2,3-dihydro-2(1H)-pyridinone	Alkaloids	Pyridine alkaloids	-	1	148180	127800	181570	212730	357730	323040	1.07005	0.0662658	0.113885	1.95279	0.965538	insig
Jmwn002620	C15H18O9	Vanillic Acid-4-O-Glucuronide	Phenolic acids	Phenolic acids	-	2	14416	27826	13145	51206	28944	22489	0.828092	0.207144	0.283512	1.85312	0.88996	insig
Lmsn002548	C15H18O9	1-O-Caffeoyl-β-D-glucose	Phenolic acids	Phenolic acids	14364-08-0	2	9	9	25003	41745	35701	23740	0.892938	0.0728751	0.122465	4.04404	2.0158	insig
Zmhn001793	C15H18O9	6-O-Caffeoyl-D-glucose	Phenolic acids	Phenolic acids	-	3	792470	932610	1080700	843270	697090	673030	0.886721	0.128554	0.190886	0.788868	-0.342144	insig
MA10039641	C12H22O11	Lactobiose	Others	Saccharides and Alcohols	63-42-3	1	1816000	3684800	3761000	4240700	3430800	4215500	0.629959	0.303383	0.384218	1.28344	0.36002	insig
mws1080	C12H22O11	Galactinol	Others	Saccharides and Alcohols	3687-64-7	1	17709000	17747000	18466000	18084000	16393000	8551700	0.624819	0.341591	0.42317	0.79798	-0.325575	insig
pme0519	C12H22O11	D-Sucrose	Others	Saccharides and Alcohols	57-50-1	1	6223000	6736700	6335200	5867800	6016700	4314000	0.797263	0.191923	0.266208	0.839522	-0.252359	insig
mws5038	C12H22O11	Isomaltulose	Others	Saccharides and Alcohols	13718-94-0	1	3649400	3486800	3071500	2957800	3985800	3752800	0.240597	0.676919	0.73446	1.04788	0.0674675	insig
Lmsn000381	C12H22O11	D-Maltose	Others	Saccharides and Alcohols	69-79-4	1	4849200	4627600	3597400	3479300	3185400	3008100	1.01484	0.0854722	0.138709	0.739839	-0.434717	insig
mws1333	C12H22O11	Melibiose	Others	Saccharides and Alcohols	585-99-9	1	2267500	2590800	2572700	2707000	2655300	2846400	0.893318	0.115745	0.176255	1.10466	0.143597	insig
mws0264	C12H22O11	D-Trehalose	Others	Saccharides and Alcohols	99-20-7	1	3543500	2202300	3803900	4078100	2351900	1679100	0.385456	0.613668	0.675247	0.849147	-0.235914	insig
mws0906	C16H22O8	Coniferin	Phenolic acids	Phenolic acids	531-29-3	3	159070	176490	231910	147080	234200	182660	0.0401569	0.97369	0.982195	0.993779	-0.00900245	insig
pmb2211	C19H38N2O3	Cocamidopropyl betaine	Alkaloids	Alkaloids	4292-10-8	1	23844	122020	25803	38409	41526	29221	0.179886	0.586839	0.65181	0.635859	-0.653221	insig
Hmjp006104	C19H21NO5	N-Cis-Feruloyl-3'-O-methyldopamine	Alkaloids	Phenolamine	-	1	6498500	6010300	6012000	6127100	5990300	5674800	0.61736	0.315075	0.396743	0.96066	-0.0579015	insig
HJAP050	C19H21NO5	N-Feruloyl-3-methoxytyramine	Alkaloids	Phenolamine	78510-19-7	1	169480	152470	64724	124080	118270	157870	0.209078	0.906047	0.929783	1.03503	0.0496755	insig
Zmhp004065	C18H16O7	7,8-Dihydroxy-5,6,4'-trimethoxyflavone*	Flavonoids	Flavones	-	3	2262.1	3186	2260.6	21822	22264	20975	1.22715	3.80485e-06	0.000852633	8.43994	3.07723	up
Lmjn005592	C18H16O7	Cirsilineol (4',5-Dihydroxy-3',6,7-trimethoxyflavone)	Flavonoids	Flavanones	41365-32-6	3	4849	5212.2	6433.6	24509	24673	23396	1.22595	9.84539e-06	0.00104554	4.40005	2.13752	up
pmp000006	C18H16O7	Eupatilin (5,7-Dihydroxy-3',4',6-Trimethoxyflavone)*	Flavonoids	Flavones	22368-21-4	3	2294.4	3219.3	3322.9	22577	24405	17237	1.21868	0.0118471	0.0325867	7.26739	2.86144	up
Zmln000899	C15H20O9	Syringaldehyde-4-O-glucoside	Phenolic acids	Phenolic acids	-	2	31748	30626	30885	74351	97000	85596	1.22016	0.0138703	0.0358105	2.7552	1.46216	up
Lmmn000774	C15H20O9	Dihydrocaffeoylglucose	Phenolic acids	Phenolic acids	-	3	27506	32024	26783	67456	87551	95823	1.2044	0.0196422	0.0444492	2.90605	1.53906	up
pmb0801	C14H19NO9	4-Pyridoxic acid-O-glucoside	Others	Vitamin	-	3	13391	10714	9643.6	12412	13147	14789	0.798311	0.183394	0.257522	1.19555	0.25767	insig
Lmtn000940	C14H18O10	1-O-(3,4-Dihydroxy-5-methoxy-benzoyl)-glucoside	Phenolic acids	Phenolic acids	-	3	15805	27311	25794	29558	28326	21458	0.454518	0.478613	0.551425	1.15139	0.203371	insig
mws1629	C15H22O9	Aucubin	Terpenoids	Sesquiterpenoids	479-98-1	2	18665	20795	19427	29506	26597	28023	1.1988	0.0018091	0.0105392	1.4286	0.514603	insig
pmb0981	C10H14N5O7P	Adenosine 5'-monophosphate	Nucleotides and derivatives	Nucleotides and derivatives	61-19-8	3	1135000	1076100	1073400	676160	734260	707320	1.22273	0.000146428	0.00290657	0.644768	-0.633148	insig
mws0874	C10H14N5O7P	3'-Adenylic Acid	Nucleotides and derivatives	Nucleotides and derivatives	84-21-9	2	5829.1	8251	12979	17156	13259	8414.9	0.63329	0.300531	0.38274	1.435	0.521054	insig
pmb0532	C10H13N4O8P	Inosine 5'-monophosphate	Nucleotides and derivatives	Nucleotides and derivatives	131-99-7	3	84925	86134	100980	42812	63680	52877	1.1178	0.00961126	0.0286572	0.585831	-0.771442	insig
pmb3093	C16H16O9	Esculetin-7-O-quinic acid	Lignans and Coumarins	Coumarins	-	3	63693	90430	89853	146310	124840	141360	1.11706	0.00856072	0.0264826	1.69078	0.75769	insig
Lmhp011562	C21H36O4	1-α-Linolenoyl-glycerol	Lipids	Glycerol ester	-	1	248080	210220	216710	167710	172750	188680	1.0979	0.0338043	0.0672535	0.783899	-0.351259	insig
mws2108	C16H18O9	Cryptochlorogenic acid (4-O-Caffeoylquinic acid)*	Phenolic acids	Phenolic acids	905-99-7	1	9850700	9006000	10942000	19940000	23201000	20913000	1.21328	0.00148611	0.00970239	2.14956	1.10404	up
mws0178	C16H18O9	Chlorogenic acid (3-O-Caffeoylquinic acid)*	Phenolic acids	Phenolic acids	327-97-9	1	12931000	12926000	13608000	27543000	28361000	27960000	1.23275	1.45649e-06	0.000852633	2.12502	1.08748	up
mws1077	C16H18O9	Scopoletin-7-O-glucoside (Scopolin)	Lignans and Coumarins	Coumarins	531-44-2	1	3761400	3215500	3763700	8903700	9114000	8185900	1.22283	0.000275056	0.00405797	2.43968	1.28669	up
Lmhp012042	C21H38O4	2-Linoleoylglycerol*	Lipids	Glycerol ester	3443-82-1	1	834070	1181700	1328400	412050	489700	444710	1.17178	0.0423845	0.0795849	0.402629	-1.31248	down
Lmhp112042	C21H38O4	1-Linoleoylglycerol*	Lipids	Glycerol ester	2277-28-3	1	2049400	1674400	1528200	1496500	1558800	1371600	0.809458	0.211558	0.288256	0.842898	-0.24657	insig
Zmhn002334	C16H20O9	6-O-Feruloyl-D-glucose	Phenolic acids	Phenolic acids	137887-25-3	2	167800	198110	232790	303680	341770	297890	1.12528	0.00978169	0.0287182	1.57565	0.655945	insig
Lmsn003318	C16H20O9	1-O-Feruloyl-β-D-glucose	Phenolic acids	Phenolic acids	7196-71-6	2	3326900	3898700	3959900	1669000	1741200	1705300	1.22158	0.00920689	0.0278504	0.457333	-1.12868	down
Hmmn002544	C16H20O9	Ferulic acid-4-O-glucoside	Phenolic acids	Phenolic acids	117405-51-3	2	9	9	9	18758	19091	18019	1.23433	0.000289494	0.00411081	2069.19	11.0148	up
Hmhn003518	C16H20O9	4-O-β-D-glucopyranosylferulic acid	Phenolic acids	Phenolic acids	-	2	3372200	3758500	3356800	1479500	1756100	1514000	1.21798	0.00057751	0.00580577	0.452882	-1.14279	down
mws0096	C20H20O6	Piperitol	Lignans and Coumarins	Lignans	52151-92-5	3	11824	14844	14513	18111	20649	14969	0.916736	0.109106	0.167144	1.3047	0.383722	insig
pmb0296	C21H40O4	1-Oleoyl-Sn-Glycerol	Lipids	Glycerol ester	129784-87-8	3	9	9	9	75054	88604	76033	1.23427	0.00296895	0.0130726	8877.44	13.1159	up
mws1526	C16H22O9	Sweroside	Terpenoids	Monoterpenoids	14215-86-2	3	102110	258300	83192	152510	321010	306740	0.744861	0.220692	0.29846	1.75892	0.814689	insig
mws0097	C20H22O6	Pinoresinol*	Lignans and Coumarins	Lignans	487-36-5	1	252150	248130	268870	145110	130890	134570	1.2249	0.000232081	0.00376635	0.533797	-0.905637	insig
Lmdn004267	C20H22O6	Epipinoresinol*	Lignans and Coumarins	Lignans	24404-50-0	1	252300	259130	244410	146170	136360	134060	1.22763	4.20869e-05	0.00177077	0.551162	-0.859453	insig
pmb3107	C15H20O10	Glucosyringic Acid	Phenolic acids	Phenolic acids	-	3	74540	74722	83463	274900	344800	267250	1.22354	0.0116733	0.0322649	3.81115	1.93023	up
Lmmn003748	C20H24O6	Isolariciresinol	Lignans and Coumarins	Lignans	548-29-8	3	51689	49648	54647	73514	79117	59262	1.05485	0.0799633	0.132225	1.35843	0.441938	insig
MWSslk025	C21H30NO4+	N-Butylscopolamine	Alkaloids	Tropan alkaloids	7182-53-8	3	12176	10839	10162	30884	44043	31137	1.20502	0.0286327	0.0587126	3.19691	1.67668	up
pmb0998	C10H14N5O8P	Guanosine 5'-monophosphate	Nucleotides and derivatives	Nucleotides and derivatives	85-32-5	2	35877	44017	45975	40075	50620	50342	0.572605	0.338528	0.420293	1.12051	0.164151	insig
Lmmp002023	C19H32N4O3	Caffeoylspermine	Alkaloids	Phenolamine	-	3	17226	8703.5	21659	21030	14253	17597	0.325243	0.707731	0.761347	1.11119	0.152109	insig
Lmgp003270	C16H16O10	Scopoletin-7-O-glucuronide	Lignans and Coumarins	Coumarins	132752-65-9	3	453740	468900	527390	985140	750420	740310	1.14848	0.0420958	0.0792704	1.70746	0.771853	insig
mws0179	C17H20O9	Chlorogenic acid methyl ester	Phenolic acids	Phenolic acids	29708-87-0	3	111760	105120	111600	309390	331500	340260	1.23193	0.00107888	0.00822554	2.98694	1.57867	up
pmb0752	C17H20O9	3-O-Feruloylquinic acid	Phenolic acids	Phenolic acids	1899-29-2	3	197090	159960	175470	357180	279010	304030	1.17131	0.0148166	0.0373343	1.76561	0.820163	insig
pma3724	C17H20O9	1-O-Feruloylquinic acid	Phenolic acids	Phenolic acids	-	3	438280	403170	487760	1029500	941320	1062400	1.21885	0.000422437	0.00490978	2.28197	1.19028	up
Lmbp002255	C16H18O10	Fraxetin-8-O-glucoside (Fraxin)	Lignans and Coumarins	Coumarins	524-30-1	3	42879	51490	29880	80389	51303	58475	0.888524	0.118058	0.178785	1.53053	0.614033	insig
Lmbp002309	C17H22O9	Sinapaldehyde-4-O-Glucoside	Phenolic acids	Phenolic acids	154461-65-1	2	42879	51490	29880	80389	51303	58475	0.888524	0.118058	0.178785	1.53053	0.614033	insig
Lmmp004382	C19H30O7	3-Oxo-α-ionol-β-D-glucoside	Others	Others	-	1	189350	167770	182850	131770	116880	119680	1.19211	0.00275288	0.0127125	0.68213	-0.55188	insig
pmn001695	C16H20O10	Trihydroxycinnamoylquinic acid	Phenolic acids	Phenolic acids	-	1	32650	42299	42938	98207	92820	84259	1.20168	0.000680098	0.00642656	2.33517	1.22353	up
Hmgn002833	C20H20O7	4-Ketopinoresinol	Others	Others	-	2	79344	78527	78911	213950	216820	202490	1.23321	0.00106388	0.00822158	2.67444	1.41924	up
mws0055	C20H20O7	Tangeretin (4',5,6,7,8-Pentamethoxyflavone)	Flavonoids	Flavones	481-53-8	2	24692	54347	250360	160390	301110	345280	0.827117	0.156102	0.223904	2.44925	1.29234	insig
Hmgn004693	C20H20O7	8-Hydroxy-α-conidendrin	Lignans and Coumarins	Lignans	-	2	17094	12041	12333	41419	52876	42281	1.20355	0.00573031	0.0203322	3.29353	1.71963	up
mws0011	C17H24O9	Syringin	Phenolic acids	Phenolic acids	118-34-3	3	102010	96205	96162	122870	120060	93101	0.699039	0.279035	0.361029	1.1415	0.190929	insig
pmp000695	C16H22O10	Swertiamarin	Terpenoids	Monoterpenoids	17388-39-5	3	276920	240580	295770	526610	550460	405700	1.15403	0.0269618	0.0565103	1.82322	0.866489	insig
Cmjp004217	C16H22O10	Secologanic acid	Terpenoids	Sesquiterpenoids	60077-46-5	2	10766	8372.1	7046.3	9	9	9	1.23349	0.0152284	0.0381045	0.00103115	-9.92153	down
mws1574	C16H22O10	Geniposidic acid	Terpenoids	Monoterpenoids	27741-01-1	3	8036	7682.6	10427	21662	17806	15410	1.15722	0.0197743	0.0446593	2.09894	1.06966	up
Lmjp003722	C20H22O7	2'-Hydroxy-3,4,5,4',6'-pentamethoxychalcone	Flavonoids	Chalcones	-	3	9	9	9	88199	94677	85955	1.23432	0.000850566	0.00732002	9956.7	13.2815	up
mws0232	C17H20N4O6	Riboflavin (Vitamin B2)	Others	Vitamin	83-88-5	3	113190	67475	87370	69461	79751	68367	0.634246	0.330992	0.412289	0.811756	-0.300882	insig
HJN012	C20H26O7	4,7,9,9'-Tetrahydroxy-3,3'-dimethoxy-8-O-4'-neolignan	Others	Others	-	2	27818	31270	34273	34772	37013	31258	0.664742	0.268085	0.348848	1.1037	0.142355	insig
pme3337	C14H17N5O8	Succinyladenosine	Nucleotides and derivatives	Nucleotides and derivatives	4542-23-8	1	1911300	1562500	1857300	2315400	2519500	2330800	1.12252	0.0136446	0.035551	1.34413	0.426674	insig
pme1286	C14H20N6O5S	S-(5'-Adenosy)-L-homocysteine	Amino acids and derivatives	Amino acids and derivatives	979-92-0	1	28104	33330	34385	44280	56552	43018	1.08951	0.0482506	0.0885503	1.50127	0.586182	insig
Zmhn002227	C17H22O10	4-O-Glucosyl-sinapate	Phenolic acids	Phenolic acids	-	3	9	9	9	49049	51643	29955	1.23329	0.0237893	0.0515192	4838.78	12.2404	up
HJN003	C17H22O10	1-O-Sinapoyl-D-glucose	Phenolic acids	Phenolic acids	-	3	9	9	9	49049	51643	29955	1.23329	0.0237893	0.0515192	4838.78	12.2404	up
Cmyp003257	C19H30O8	Icariside B1	Others	Others	109062-00-2	1	63566	66927	58350	34958	30513	46106	1.11541	0.015515	0.0386321	0.590845	-0.759148	insig
Lmqp003013	C19H30O8	Citroside A	Terpenoids	Terpene	120330-44-1	1	196400	215250	179380	181490	269170	260400	0.659123	0.28597	0.367906	1.20309	0.26674	insig
pmn001423	C19H30O8	Roseoside	Others	Others	54835-70-0	3	9002	24098	12132	13904	13133	17976	0.145794	0.989117	0.991736	0.995158	-0.00700207	insig
pmb0292	C27H46O	Cholesterol	Steroids	Steroid	57-88-5	3	790440	647720	780530	633560	528090	821210	0.492583	0.477071	0.550205	0.893708	-0.162125	insig
mws1565	C17H24O10	Geniposide	Terpenoids	Monoterpenoids	24512-63-8	3	53592	69992	42005	73565	35164	86562	0.225889	0.609508	0.67163	1.17937	0.238019	insig
Hmcn001415	C17H24O10	Majoroside	Others	Others	134140-02-6	1	183330	187320	193550	197450	229780	199130	0.868715	0.180467	0.254355	1.11017	0.150785	insig
Lmzn001582	C18H28O9	5'-Glucosyloxyjasmanic acid	Phenolic acids	Phenolic acids	-	2	9	9	9	36867	38733	28399	1.234	0.00831229	0.0261572	3851.81	11.9113	up
Lmwp011196	C24H38O4	Bis(2-ethylhexyl)phthalate*	Phenolic acids	Phenolic acids	117-81-7	2	781810	848810	639660	687080	724340	623760	0.594873	0.337977	0.420067	0.896444	-0.157714	insig
Lmmp010562	C24H38O4	Diisooctyl Phthalate*	Phenolic acids	Phenolic acids	27554-26-3	2	629740	793510	499990	544670	669600	502120	0.383034	0.531471	0.601945	0.892447	-0.164161	insig
Hmmp002720	C27H43NO	Solanidine	Alkaloids	Steroid alkaloids	80-78-4	3	84550	81818	69552	72454	35524	57123	0.829311	0.145574	0.210664	0.699818	-0.514949	insig
pmc0281	C15H21N5O8	Ribosyladenosine	Nucleotides and derivatives	Nucleotides and derivatives	-	3	68455	56052	65291	135200	122240	113760	1.20213	0.00262577	0.0125331	1.95576	0.967732	insig
Cmbp005948	C21H20O8	1-O-p-Hydroxycinnamoyl-3-O-caffeoylglycerol	Phenolic acids	Phenolic acids	-	3	28871	33854	29376	31802	55814	34296	0.696718	0.321242	0.40235	1.32368	0.404551	insig
pmf0073	C28H48O	Campesterol	Steroids	Steroid	474-62-4	3	8699.9	11704	12125	10575	9046.9	10603	0.33288	0.56806	0.636407	0.929171	-0.105984	insig
mws0043	C21H22O8	Nobiletin (5,6,7,8,3',4'-Hexamethoxyflavone)	Flavonoids	Flavones	478-01-3	1	24459	42624	155750	111730	196290	229200	0.858402	0.125838	0.188094	2.41086	1.26955	insig
Hmln003529	C18H26O10	Benzyl β-primeveroside	Phenolic acids	Phenolic acids	130622-31-0	3	11802	11814	9792.8	27902	28400	26835	1.22235	8.47646e-05	0.00239692	2.48848	1.31526	up
Cmjn004337	C18H26O10	Benzyl-(2''-O-xylosyl)glucoside	Phenolic acids	Phenolic acids	-	3	7748.9	3981	11836	16525	25250	23685	1.0471	0.0174173	0.0410587	2.77774	1.47391	up
Jmcn006682	C21H38O7	pterodontoside C	Terpenoids	Sesquiterpenoids	-	1	42511	49005	62046	305470	398660	296260	1.21976	0.0112837	0.0318489	6.51457	2.70367	up
pme3007	C9H14N2O12P2	Uridine 5'-diphosphate	Nucleotides and derivatives	Nucleotides and derivatives	27821-45-0	3	8369.4	17057	14492	19942	21437	22464	0.938293	0.080818	0.133057	1.59934	0.677475	insig
Lmmp004621	C27H43NO2	Leptinidine	Alkaloids	Steroid alkaloids	24884-17-1	3	38504	51469	40574	41480	48061	62282	0.54051	0.396593	0.472253	1.16298	0.217821	insig
Hmfp003085	C27H45NO2	Tomatidine	Alkaloids	Steroid alkaloids	77-59-8	2	70120	112830	45923	48337	20898	56013	0.753935	0.216112	0.293314	0.547238	-0.86976	insig
Lmyp005932	C21H20O9	Apigenin-6-C-fucoside	Flavonoids	Flavonoid carbonoside	-	3	43733	50154	56001	58049	63038	15709	0.330755	0.801468	0.838368	0.912655	-0.131859	insig
Lmyp005841	C21H20O9	Chrysin-7-O-glucoside	Flavonoids	Flavones	31025-53-3	3	116350	175620	119890	133370	123280	117950	0.33788	0.587474	0.65181	0.909532	-0.136803	insig
pmp000383	C21H22O9	Liquiritigenin-4'-O-Glucoside (Liquiritin)	Flavonoids	Flavanones	551-15-5	2	86220	93214	84009	65891	95368	105260	0.028109	0.939729	0.955713	1.01168	0.0167475	insig
mws2523	C12H23O14P	Trehalose 6-phosphate	Others	Saccharides and Alcohols	4484-88-2	2	9	9	9	644830	541330	634280	1.23427	0.00292373	0.0130498	67423.7	16.041	up
pmb0864	C19H40NO7P	LysoPE 14:0	Lipids	LPE	-	1	18481	16230	16493	37929	35342	30494	1.2065	0.00946698	0.028376	2.0265	1.01899	up
Lmhp008337	C19H40NO7P	LysoPE 14:0(2n isomer)	Lipids	LPE	-	1	4431.5	9	7327.8	10231	12326	13027	0.685856	0.0500196	0.0910614	3.02372	1.59632	insig
mad1424	C17H14O13	Ditartaroyl-hydroxycoumarin	Lignans and Coumarins	Coumarins	-	3	350340	302160	286540	334600	372100	290820	0.373293	0.556778	0.626238	1.06228	0.0871592	insig
pmp000436	C30H50O	Taraxerol	Terpenoids	Triterpene	127-22-0	2	15312	33052	31841	35581	36029	36592	0.713548	0.244271	0.324552	1.34907	0.431963	insig
pme2117	C10H15N5O10P2	Adenosine 5'-diphosphate	Nucleotides and derivatives	Nucleotides and derivatives	58-64-0	3	42957	40480	40270	36147	37694	34834	1.11427	0.0138189	0.0357973	0.878487	-0.186907	insig
MWSHY0189	C21H20O10	Apigenin-7-O-glucoside(Cosmosiin)	Flavonoids	Flavones	578-74-5	3	35580	44069	22806	23637	52905	54125	0.375017	0.475709	0.549192	1.27536	0.350904	insig
pmn001587	C18H24O12	Asperulosidic acid	Terpenoids	Monoterpenoids	25368-11-0	3	28315	30357	36329	54511	59166	53267	1.18703	0.00182913	0.0105477	1.75729	0.81335	insig
Smnn002694	C19H28O11	Osmanthuside H [2-(4-Hydroxyphenyl)ethyl-β-D-apiosyl-(1→6)-β-D-glucoside]	Phenolic acids	Phenolic acids	-	2	187030	171110	169710	1022100	1061900	833690	1.22882	0.0074265	0.0241043	5.5275	2.46663	up
Lmyn003028	C19H28O11	Benzyl-β-gentiobioside*	Phenolic acids	Phenolic acids	56775-64-5	1	39288	41285	41552	59417	56145	39761	0.820192	0.209023	0.285397	1.27184	0.346913	insig
Lmtn002324	C19H28O11	Benzyl-(2''-O-glucosyl)glucoside*	Phenolic acids	Phenolic acids	-	1	43977	38546	40378	60523	45704	72665	0.972766	0.13386	0.19596	1.45558	0.541592	insig
Lmlp006175	C21H22O10	Isosalipurposide (Phlorizin Chalcone)	Flavonoids	Chalcones	4547-85-7	3	31480	40198	34012	22083	33054	35119	0.579032	0.354124	0.43447	0.853969	-0.227744	insig
Lman003972	C21H22O10	6-O-Caffeoylarbutin	Phenolic acids	Phenolic acids	136172-60-6	2	14085	17286	8570.4	15210	16426	10952	0.226302	0.788202	0.82984	1.06626	0.0925621	insig
mws1179	C21H22O10	Naringenin-7-O-glucoside (Prunin)	Flavonoids	Flavanones	529-55-5	2	25668	31581	40806	75067	77190	63313	1.1578	0.00315122	0.0136113	2.19846	1.13649	up
HJN090	C21H22O10	Butin-7-O-glucoside	Flavonoids	Flavanones	-	3	42276	68037	59902	97346	105170	88003	1.08139	0.0160753	0.0394418	1.70678	0.771274	insig
HJN055	C21H24O10	Dihydrocharcone-4'-O-glucoside	Flavonoids	Chalcones	-	3	27681	21324	21584	30622	16183	29278	0.119613	0.74276	0.78637	1.07783	0.108131	insig
Lmlp003024	C20H30O7N4	N'-p-Coumaroylagmatine-glucoside	Alkaloids	Phenolamine	-	3	9	9	9	28709	26904	17962	1.23347	0.0178769	0.0417862	2725	11.412	up
Lmhp008885	C20H42NO7P	LysoPE 15:0(2n isomer)	Lipids	LPE	-	1	21724	40238	18994	19528	23316	19400	0.497827	0.449794	0.524067	0.768862	-0.379203	insig
pmb0862	C20H42NO7P	LysoPC 12:0	Lipids	LPC	20559-18-6	3	7266.7	4899.9	5709.1	22527	25705	21731	1.21457	0.000839645	0.0072815	3.91386	1.96859	up
pmp000438	C30H50O2	Betulin	Terpenoids	Triterpene	473-98-3	3	127140	118120	117410	159810	127360	157060	0.973422	0.110075	0.168297	1.22489	0.292649	insig
pme1014	C31H40O2	Menatetrenone (Vitamin K2)	Others	Vitamin	11032-49-8	3	962470	890740	893380	948220	854640	693180	0.587212	0.380764	0.458694	0.908778	-0.138001	insig
Lmlp001118	C23H29NO8	3'-Glucosyl-6,7-dihydroxy-N-methyl-benzyltetrahydroisoquinoline	Alkaloids	Isoquinoline alkaloids	-	1	16796	20161	20157	69523	72871	62662	1.22569	0.00140416	0.00949743	3.59029	1.8441	up
MWSHY0136	C21H20O11	Kaempferol-3-O-glucoside (Astragalin)*	Flavonoids	Flavonols	480-10-4	2	127650	107590	139820	83906	105940	106730	0.899856	0.0983534	0.154965	0.790743	-0.33872	insig
Hmpp003270	C21H20O11	Luteolin-4'-O-glucoside*	Flavonoids	Flavones	6920-38-3	3	142390	129440	127760	74477	99510	103340	1.06604	0.0282253	0.0582981	0.694029	-0.526932	insig
Lmlp003531	C21H20O11	Luteolin-3'-O-glucoside*	Flavonoids	Flavones	5154-41-6	3	128020	132530	150880	63954	148150	121140	0.566968	0.4059	0.481821	0.809965	-0.304068	insig
Xmyp005654	C21H20O11	Kaempferol-4'-O-glucoside*	Flavonoids	Flavonols	-	2	115860	133730	132900	136420	108350	100440	0.577699	0.388034	0.465535	0.902533	-0.147948	insig
mws0913	C21H20O11	Kaempferol-3-O-galactoside (Trifolin)*	Flavonoids	Flavonols	23627-87-4	2	30189	27944	28120	28378	19276	7290.6	0.73057	0.228354	0.308089	0.637017	-0.650597	insig
mws0089	C21H20O11	Kaempferol-7-O-glucoside*	Flavonoids	Flavonols	16290-07-6	2	25964	32694	26422	29533	33726	22528	0.0001843	0.955376	0.966435	1.00831	0.011939	insig
Lmsp004915	C21H20O11	Aureusidin-4-O-glucoside	Flavonoids	Aurones	-	2	112050	115990	134730	82572	92229	125070	0.736711	0.245099	0.325271	0.826615	-0.274713	insig
pme2459	C21H20O11	Luteolin-7-O-glucoside (Cynaroside)	Flavonoids	Flavones	5373-11-5	2	255060	183460	9	294880	9	149440	0.00247391	0.987301	0.991036	1.01323	0.0189561	insig
MWSHY0132	C21H20O11	Quercetin-3-O-rhamnoside(Quercitrin)	Flavonoids	Flavonols	522-12-3	3	23851	20053	21064	12556	23245	39756	0.0870872	0.700417	0.754296	1.16299	0.217836	insig
mws1361	C21H22O11	Taxifolin-3-O-rhamnoside (Astilbin)	Flavonoids	Flavanonols	29838-67-3	2	12588	3714.7	12436	29016	30677	34723	1.05118	0.00614462	0.0211524	3.28533	1.71604	up
Lmlp005236	C21H22O11	Dihydrokaempferol-3-O-glucoside	Flavonoids	Flavanonols	1049-08-8	2	48657	36645	27844	92257	79255	78420	1.14027	0.00481004	0.0181535	2.20893	1.14335	up
Lmsp004301	C21H22O11	3',5,5',7-Tetrahydroxyflavanone-7-O-glucoside	Flavonoids	Flavanones	-	1	37704	27124	35211	80176	85705	73726	1.19825	0.000608374	0.00595787	2.39514	1.26011	up
Cmxp003975	C21H22O11	Okanin-4'-O-glucoside(Marein)	Flavonoids	Chalcones	535-96-6	1	38709	32548	36079	73726	80116	71040	1.21784	0.000575839	0.00580577	2.09512	1.06703	up
MWS20145	C21H22O11	Eriodictyol-7-O-glucoside	Flavonoids	Flavanones	38965-51-4	1	56000	28932	35260	86627	87656	95947	1.11894	0.0166611	0.0402702	2.24832	1.16885	up
MWSmce674	C31H46O2	Phylloquinone (Vitamin K1)	Others	Vitamin	84-80-0	2	19840	18778	19676	21682	18189	23189	0.547814	0.396362	0.472253	1.08176	0.113378	insig
Lmhp008763	C21H42NO7P	LysoPE 16:1(2n isomer)	Lipids	LPE	-	1	26891	25670	31658	32762	35068	33185	1.0009	0.0770087	0.128085	1.19943	0.262352	insig
Li512113	C20H20O12	Maleoyl-caffeoylquinic acid	Phenolic acids	Phenolic acids	-	3	35394	37781	40956	58607	76219	58556	1.15629	0.0382275	0.0734796	1.69439	0.760763	insig
Hmpn005101	C21H24O11	Sieboldin	Flavonoids	Chalcones	18777-73-6	3	56000	28932	35260	86627	87656	95947	1.11894	0.0166611	0.0402702	2.24832	1.16885	up
pmd0160	C21H44NO7P	LysoPE 16:0(2n isomer)	Lipids	LPE	-	3	3362000	2987700	2738200	5891700	5800600	6818600	1.20558	0.00296021	0.0130726	2.03687	1.02636	up
pmb0876	C21H44NO7P	LysoPE 16:0	Lipids	LPE	53862-35-4	1	8328300	8304500	8390300	17630000	15786000	15850000	1.22717	0.00547826	0.0197565	1.96882	0.977332	insig
MWS5083	C17H21N4O9P	Flavin Single Nucleotide(FMN)	Nucleotides and derivatives	Nucleotides and derivatives	6184-17-4	2	55128	51677	45965	118350	99766	68827	1.07957	0.0857581	0.138975	1.87827	0.909403	insig
Zmjn014062	C30H48O3	(23S)-3β-hydroxydammara-21-oic acid 21,23-lactone	Terpenoids	Triterpene	-	2	25243	24643	25674	20306	18748	23947	0.972534	0.10796	0.166067	0.833788	-0.262248	insig
mws4053	C30H48O3	Ursolic acid	Terpenoids	Triterpene	77-52-1	2	29651	33002	36023	27856	25989	29475	0.964221	0.0897593	0.144021	0.84438	-0.244036	insig
HJN110	C30H48O3	Betulinic acid	Terpenoids	Triterpene	472-15-1	3	8235.9	8932.5	9772.3	18775	14494	19943	1.17337	0.0272695	0.0568407	1.97515	0.981964	insig
pmn001700	C30H48O3	24,30-Dihydroxy-12(13)-enolupinol	Terpenoids	Triterpene	-	3	14243	31284	10719	270780	213150	226230	1.19763	0.00288922	0.0129729	12.626	3.65832	up
pmb0464	C16H27NO14	L-Aspartic acid-O-diglucoside	Amino acids and derivatives	Amino acids and derivatives	-	3	7764700	7423800	8112300	6735000	6848600	6642900	1.15215	0.0274676	0.0570523	0.86806	-0.204133	insig
MWSHY0060	C22H18O11	Epigallocatechin-3-gallate*	Flavonoids	Flavanols	989-51-5	3	14235	14104	22879	14033	18678	9622.6	0.458809	0.491094	0.562949	0.826538	-0.274848	insig
Lmhn002683	C22H18O11	p-Coumaroylcaffeoyltartaric acid	Phenolic acids	Phenolic acids	-	3	42240	80020	74770	86773	68274	85011	0.576729	0.358402	0.43849	1.21838	0.284968	insig
MWSHY0094	C22H18O11	Gallocatechin gallate*	Flavonoids	Flavanols	4233-96-9	3	14235	14104	22879	14033	18678	9622.6	0.458809	0.491094	0.562949	0.826538	-0.274848	insig
pmb2654	C19H27NO12	Anthranilate-1-O-Sophoroside	Phenolic acids	Phenolic acids	-	3	204350	268080	244740	1479600	1255300	1081500	1.22141	0.0106768	0.0307752	5.32147	2.41183	up
pmp000579	C22H22O11	Diosmetin-7-O-galactoside*	Flavonoids	Flavones	-	3	8438.8	11823	10416	11692	7032.8	9	0.571981	0.362489	0.441359	0.610663	-0.711551	insig
pmb2999	C22H22O11	Chrysoeriol-5-O-glucoside	Flavonoids	Flavones	-	3	8188.2	9416.3	19835	21977	10539	16875	0.503746	0.467331	0.541723	1.31922	0.399687	insig
Hmmp004965	C22H22O11	Diosmetin-7-O-glucoside*	Flavonoids	Flavones	20126-59-4	3	35291	28749	37006	74721	73910	69734	1.20876	0.000546144	0.00558936	2.16105	1.11173	up
Lmjp003655	C22H22O11	6-C-MethylKaempferol-3-glucoside	Flavonoids	Flavones	-	3	37356	23160	28171	89028	63580	64925	1.15018	0.019557	0.0443449	2.45282	1.29444	up
Hmgp002189	C22H22O11	Hispidulin-7-O-Glucoside	Flavonoids	Flavones	17680-84-1	3	38862	29808	31390	78512	87235	69157	1.19889	0.00443306	0.0173057	2.34763	1.23121	up
pmp001309	C21H20O12	6-Hydroxykaempferol-7-O-glucoside	Flavonoids	Flavonols	-	3	172130	152090	186530	522200	321710	245050	1.03698	0.142968	0.207687	2.13208	1.09226	up
Lmdp003286	C21H20O12	Isohyperoside	Flavonoids	Flavonols	35589-21-0	3	243580	280390	294360	257650	232850	337000	0.00859401	0.935882	0.954364	1.01121	0.0160766	insig
mws0856	C21H20O12	Quercetin-4'-O-glucoside (Spiraeoside)*	Flavonoids	Flavonols	20229-56-5	3	50645	53081	61535	87008	88881	81772	1.18663	0.00266467	0.0126114	1.55912	0.640728	insig
MWSHY0046	C21H20O12	Quercetin-3-O-glucoside (Isoquercitrin)*	Flavonoids	Flavonols	482-35-9	3	348110	362280	271170	325800	286510	212640	0.621738	0.298856	0.381461	0.840448	-0.25077	insig
Hmcn001884	C21H20O12	6-Hydroxyluteolin 5-glucoside	Flavonoids	Flavones	-	3	55236	41814	52659	90869	94791	83630	1.1775	0.00196985	0.0108629	1.79876	0.847	insig
MWSHY0113	C21H20O12	Quercetin-3-O-galactoside (Hyperin)*	Flavonoids	Flavonols	482-36-0	3	328510	271070	313600	311790	261320	319260	0.168489	0.795569	0.835274	0.977212	-0.0332572	insig
Smgp004575	C21H20O12	Quercetin-5-O-β-D-glucoside*	Flavonoids	Flavonols	-	3	268780	186310	204940	251120	210920	205240	0.0941978	0.938196	0.955664	1.01098	0.0157607	insig
mws1329	C21H20O12	Quercetin-7-O-glucoside*	Flavonoids	Flavonols	491-50-9	3	52833	52995	73186	68376	111760	90818	0.927091	0.118193	0.178785	1.51359	0.597976	insig
pmb3019	C25H20O9	Chrysoeriol-7-O-homovanillic acid	Flavonoids	Flavones	-	3	10129	9185.5	9032.2	11332	11239	11047	1.1366	0.030131	0.0612323	1.18596	0.246053	insig
Lmzp002365	C22H24O11	Hesperetin-7-O-glucoside	Flavonoids	Flavanones	31712-49-9	2	27586	9	35759	86304	86250	73807	0.691883	0.0193348	0.0440168	3.88864	1.95927	insig
pme1598	C22H24O11	Hesperetin-5-O-glucoside	Flavonoids	Flavanones	69651-80-5	3	48160	46320	65885	70332	87820	83728	1.04823	0.0304588	0.0616777	1.50831	0.592932	insig
Lmhp009464	C22H44NO7P	LysoPE 17:1(2n isomer)	Lipids	LPE	-	3	52812	59815	50059	46844	47795	38203	0.932458	0.07768	0.129012	0.816555	-0.292379	insig
Lmhp009769	C22H44NO7P	LysoPE 17:1	Lipids	LPE	-	3	47571	57329	57875	50240	42470	47655	0.830499	0.148517	0.21465	0.862325	-0.213696	insig
Lmhp010162	C22H46NO7P	LysoPE 17:0	Lipids	LPE	-	2	11221	10507	9	40710	51738	48166	0.776417	0.00130206	0.0090745	6.46888	2.69352	insig
pmd0130	C22H46NO7P	LysoPC 14:0	Lipids	LPC	20559-16-4	1	182700	137140	155200	337270	322100	294740	1.19438	0.000941723	0.00764141	2.00848	1.00611	up
Lmmp003167	C25H31N3O6	Bis(Caffeoyl)Spermidine	Alkaloids	Phenolamine	124935-80-4	1	9	10338	11716	7067.8	7774.3	12044	0.504586	0.718059	0.769043	1.21861	0.285232	insig
Lmsn013282	C30H46O4	Pomonic Acid	Terpenoids	Triterpene	13849-90-6	3	5336.4	6881.5	6104	17721	19983	21209	1.21974	0.00185259	0.0106117	3.21544	1.68502	up
pmp000441	C30H46O4	11-Keto-ursolic acid	Terpenoids	Triterpene	105870-59-5	3	26719	30016	25572	29290	20131	33715	0.0403559	0.95273	0.964618	1.01007	0.0144582	insig
Lmmn009932	C31H50O3	Ambolic acid	Terpenoids	Triterpene	13878-93-8	3	12149	19086	15054	20027	23176	25190	0.997375	0.0468739	0.0865834	1.47752	0.563179	insig
Lmmp003112	C25H33N3O6	Caffeoyl-dihydrocaffeoyl spermidine	Alkaloids	Phenolamine	-	1	23317	33244	69903	49883	72226	55647	0.663312	0.358762	0.43849	1.40559	0.491172	insig
Hmgp002950	C25H33O6N3	N1-Caffeoyl-N3-dihydrocaffeoylspermidine	Alkaloids	Phenolamine	-	2	12799	20534	31788	16660	18364	14043	0.464038	0.435675	0.511289	0.753474	-0.40837	insig
Zmhn002508	C21H28O12	4-p-Cumaroyl-rhamnosyl-(1→6)-D-glucose	Phenolic acids	Phenolic acids	-	3	11618	4553	8628.1	17368	7709.1	10239	0.554584	0.384173	0.461821	1.42409	0.510038	insig
mws1610	C30H48O4	Maslinic acid	Terpenoids	Triterpene	4373-41-5	3	9	9	9	78083	9	91915	0.872246	0.186193	0.260487	6296.56	12.6203	insig
Zmpn008194	C30H48O4	Corosolic acid	Terpenoids	Triterpene	4547-24-4	3	9	9	9	43299	52373	247690	1.22543	0.228189	0.308089	12717.1	13.6345	up
Smpn011792	C30H48O4	2,3-Dihydroxy-12-ursen-28-oic acid	Terpenoids	Triterpene	-	3	9	9	9	9	9	48385	0.552278	0.42265	0.499096	1792.7	10.8079	insig
Lmzn006284	C30H48O4	2α-Hydroxyursolic acid*	Terpenoids	Triterpene	-	2	232050	248790	260530	260470	262790	454520	0.670651	0.344782	0.426659	1.31888	0.399316	insig
pmn001705	C30H48O4	3,24-Dihydroxy-17,21-semiacetal-12(13)oleanolic fruit	Terpenoids	Triterpene	-	3	232050	249730	278440	255010	288270	436760	0.686935	0.318926	0.399889	1.28915	0.366424	insig
pmn001706	C30H48O4	2-Hydroxyoleanolic acid*	Terpenoids	Triterpene	26707-60-8	2	237180	253120	251870	268010	287780	430850	0.815076	0.25239	0.331463	1.3294	0.410774	insig
Lmzn106284	C30H48O4	Alphitolic acid	Terpenoids	Triterpene	19533-92-7	3	240410	249320	274480	266760	266360	447070	0.650477	0.353799	0.43447	1.28262	0.359092	insig
pmb1912	C20H23N7O7	10-Formyltetrahydrofolic Acid	Alkaloids	Alkaloids	2800-34-2	3	122900	94394	117140	176170	223640	199620	1.16047	0.00882261	0.0270878	1.79237	0.84187	insig
Hmgp002804	C25H35O6N3	N1,N10-Dihydrocaffeoylspermidine	Alkaloids	Phenolamine	-	1	139270	141320	227850	83350	90056	62982	1.09573	0.0804948	0.132717	0.464928	-1.10492	down
Lmmp002914	C25H35N3O6	Bis(Dihydrocaffeoyl)spermidine	Alkaloids	Phenolamine	-	1	123450	141760	256940	112580	98249	52835	0.894903	0.164027	0.232919	0.504958	-0.985764	insig
pmn001727	C24H29NO9	N-(4-O-(Glucosyl)-E-feruloyl)-tyramine	Alkaloids	Phenolamine	-	2	5471700	5733000	5872000	3254700	3342200	3007700	1.22394	0.000101593	0.00239692	0.562439	-0.830232	insig
Lmhp008589	C23H42NO7P	LysoPE 18:3(2n isomer)	Lipids	LPE	-	1	82601	74388	85316	248740	230910	232440	1.22954	0.000105168	0.00239692	2.93882	1.55524	up
Lmhp008801	C23H42NO7P	LysoPE 18:3	Lipids	LPE	-	1	74382	73118	77549	244850	223210	218360	1.23122	0.00226093	0.0115695	3.05009	1.60885	up
pmp001181	C27H27NO7	3-{(2,3-Trans)-2-(4-hydroxy-3-methoxyphenyl)-3-hydroxymethyl-2,3-dihydrobenzo[b][1,4]dioxin-6-yl}-N-(4-hydroxyphenethyl)acrylamide	Alkaloids	Alkaloids	-	3	17679	14854	9438.5	18788	18315	15391	0.667386	0.283757	0.365549	1.25071	0.322743	insig
pmb0874	C23H44NO7P	LysoPE 18:2(2n isomer)	Lipids	LPE	-	2	10844000	9592700	9767900	25477000	26349000	24893000	1.22962	1.19648e-05	0.00104554	2.53998	1.34482	up
pmb0881	C23H44NO7P	LysoPE 18:2	Lipids	LPE	-	2	10959000	9243500	10072000	25844000	25294000	24616000	1.22692	3.48113e-05	0.00166115	2.50224	1.32322	up
Lmjp003295	C22H22O12	6-Methoxykaempferol-3-O-glucoside	Flavonoids	Flavonols	63422-27-5	3	99163	93149	78809	109440	107710	76477	0.314244	0.582922	0.649215	1.08301	0.115048	insig
Hmcp002207	C22H22O12	Isorhamnetin-7-O-glucoside (Brassicin)*	Flavonoids	Flavonols	6743-96-0	3	67281	92782	57783	98941	87068	98087	0.861209	0.158388	0.226897	1.30411	0.38307	insig
pma0214	C22H22O12	6-C-Methylquercetin-3-O-glucoside	Flavonoids	Flavonols	-	3	61304	59723	53106	82320	58051	115150	0.802572	0.240994	0.321325	1.46739	0.553252	insig
Lmjp003044	C22H22O12	Isorhamnetin-3-O-Glucoside*	Flavonoids	Flavonols	5041-82-7	3	80355	18531	9	38331	50277	43122	0.566989	0.697684	0.753392	1.33202	0.413614	insig
Lmjp002906	C22H22O12	Rhamnetin-3-O-Glucoside*	Flavonoids	Flavonols	27875-34-9	3	70902	69981	47351	94983	153680	79894	0.925	0.163694	0.232737	1.74547	0.803616	insig
pma6640	C22H22O12	3'-O-Methyltricetin-7-O-glucoside	Flavonoids	Flavones	-	3	119970	53875	78809	183430	184330	122260	0.979317	0.0485843	0.0887653	1.93949	0.955678	insig
Hmgp002036	C22H22O12	Nepetin-7-O-glucoside(Nepitrin)*	Flavonoids	Flavones	569-90-4	3	70364	95760	95263	141870	93231	148640	0.887368	0.129656	0.191963	1.4681	0.553946	insig
Hmgp002148	C22H22O12	Nepetin-7-O-alloside*	Flavonoids	Flavones	-	3	9	14353	9	46490	45717	55898	0.963357	0.00249403	0.0121974	10.3058	3.36539	insig
Zmhn003046	C23H26O11	4-O-(6'-O-Glucosylferuloyl)-3,4-dihydroxybenzyl alcohol	Phenolic acids	Phenolic acids	-	1	38071	37007	43144	79066	94537	89706	1.21544	0.00366214	0.0152388	2.22724	1.15526	up
Jmwn002057	C20H30O13	2-(3-β-D-glucopyranosyloxy-4-hydroxyphenyl)ethanol-1-O-β-D-glucopyranoside	Phenolic acids	Phenolic acids	-	2	6455.6	12732	11533	13386	11004	15041	0.643993	0.28021	0.362137	1.28354	0.360124	insig
pmb2260	C23H46NO7P	LysoPC 15:1	Lipids	LPC	-	3	18045	4782.5	4398.8	14985	14986	17374	0.797737	0.271863	0.352553	1.73894	0.798211	insig
mws0289	C23H46NO7P	LysoPE 18:1	Lipids	LPE	89576-29-4	3	3274000	2869600	2885700	11916000	11460000	11009000	1.23117	0.000101888	0.00239692	3.80816	1.92909	up
pmb0880	C23H48NO7P	LysoPE 18:0(2n isomer)	Lipids	LPE	-	3	42140	41766	44048	191460	164780	175130	1.23162	0.00311157	0.0135431	4.15282	2.05409	up
Lmhp009129	C23H48NO7P	LysoPC 15:0(2n isomer)	Lipids	LPC	-	1	105550	90954	117210	200930	180370	155780	1.15079	0.0135591	0.0354854	1.71201	0.775687	insig
pmb0883	C23H48NO7P	LysoPE 18:0	Lipids	LPE	69747-55-3	3	440540	564240	458370	1016300	1096200	1154900	1.20763	0.0004211	0.00490978	2.23313	1.15907	up
pmb2319	C23H48NO7P	LysoPC 15:0	Lipids	LPC	108273-89-8	1	293730	250020	243980	401880	428390	366570	1.16506	0.00484058	0.0182083	1.51935	0.603457	insig
pmb3066	C22H26O12	5-O-p-Coumaroylshikimic acid O-glucoside	Phenolic acids	Phenolic acids	-	2	16185	20501	18905	37704	56492	41086	1.17511	0.0389826	0.0748045	2.43352	1.28305	up
Hmyn007168	C22H45O9P	LysoPG 16:0	Lipids	Glycerol ester	-	3	194650	240590	236120	424720	503490	419080	1.19508	0.00496682	0.0185602	2.00681	1.0049	up
pmp000444	C30H46O5	27,28-Dicarboxyl ursolic acid	Terpenoids	Triterpene	-	3	20280	9270.3	11535	28626	25985	29411	1.05309	0.0409705	0.0774417	2.04506	1.03214	up
Lmmn000214	C18H32O15	Solatriose	Others	Saccharides and Alcohols	528-40-5	3	72168	89172	88632	124550	139920	96360	0.99931	0.0844806	0.137888	1.44348	0.529553	insig
MWSmce394	C30H48O5	Tormentic acid*	Terpenoids	Triterpene	13850-16-3	3	20280	9270.3	11535	28626	25985	29411	1.05309	0.0409705	0.0774417	2.04506	1.03214	up
Hmhn007817	C30H48O5	2α,3α-Dihydroxyursolic acid*	Terpenoids	Triterpene	-	3	20280	9270.3	11535	28626	25985	29411	1.05309	0.0409705	0.0774417	2.04506	1.03214	up
pmb0758	C24H26O11	Anisic acid-O-feruloyl glucoside	Phenolic acids	Phenolic acids	-	3	95776	44054	47123	72823	79386	58576	0.394398	0.691464	0.748812	1.12748	0.173097	insig
pmn001712	C22H34O12	3-Hydroxy-4-isopropylbenzylalcohol-3-O-sophoroside	Phenolic acids	Phenolic acids	-	2	72777	74043	72370	133450	138170	137210	1.23335	0.000137049	0.00283069	1.86519	0.899319	insig
Hmgp006095	C28H29O7N	Lyciumamide C	Alkaloids	Phenolamine	-	1	17260000	15949000	15715000	16801000	16070000	15673000	0.126289	0.840011	0.87226	0.992233	-0.0112494	insig
pmb0863	C24H46NO7P	LysoPC 16:2(2n isomer)	Lipids	LPC	-	1	85363	61728	70301	272010	300280	225770	1.21213	0.00759598	0.0245143	3.67106	1.8762	up
Lmhp206353	C23H24O12	Tricin-4'-O-glucoside*	Flavonoids	Flavones	-	3	22477	12288	33704	94155	129410	81217	1.13967	0.0192247	0.0439495	4.45139	2.15425	up
pmb0736	C23H24O12	Tricin-7-O-Glucoside*	Flavonoids	Flavones	32769-01-0	3	36937	38661	34173	48723	35370	44071	0.726126	0.253598	0.331898	1.16756	0.223494	insig
Hmgp002238	C23H24O12	Jaceosidin-7-O-Glucoside	Flavonoids	Flavones	25474-11-7	3	38945	28123	25045	32805	38499	42380	0.7319	0.237971	0.319011	1.23418	0.303553	insig
pmb0790	C20H31NO13	Pyridoxine-5'-O-diglucoside	Others	Vitamin	-	2	32902	26750	36535	18791	28106	24134	0.887395	0.0999619	0.15663	0.738468	-0.437393	insig
Lmhp008833	C24H48NO7P	LysoPC 16:1(2n isomer)	Lipids	LPC	-	1	86420	79803	81110	347000	331720	322530	1.23306	0.000353185	0.00440899	4.04819	2.01728	up
pmp001270	C24H48NO7P	LysoPC 16:1	Lipids	LPC	76790-27-7	1	692160	625190	640450	1881600	1867700	1775800	1.23152	3.56776e-05	0.00166115	2.8221	1.49677	up
pmd0132	C24H50NO7P	LysoPC 16:0(2n isomer)	Lipids	LPC	-	1	10092000	7607100	7089500	14057000	13220000	13032000	1.12891	0.0214734	0.047711	1.62611	0.701425	insig
pma0170	C27H35N3O6	N',N''-Diferuloylspermidine	Alkaloids	Phenolamine	-	3	9	6601.5	9	26919	43792	32477	0.996017	0.0121416	0.0332996	15.5885	3.96241	insig
Lmgp003989	C25H22O11	Dicaffeoylshikimic acid	Phenolic acids	Phenolic acids	-	2	72948	41258	50765	121780	157520	115650	1.13439	0.0112092	0.0317546	2.39406	1.25946	up
Lmsn004322	C24H24O12	1,6-Di-O-caffeoyl-β-D-glucose	Phenolic acids	Phenolic acids	-	3	23471	22442	21404	27882	9	13918	0.573287	0.401454	0.477541	0.621076	-0.687157	insig
pme2125	C18H32O16	Raffinose	Others	Saccharides and Alcohols	512-69-6	3	2310900	2767800	3077000	1978600	2206400	2010900	1.02591	0.0875706	0.141307	0.759702	-0.396495	insig
pme0500	C18H32O16	D-Melezitose	Others	Saccharides and Alcohols	597-12-6	1	209950	207910	263400	218240	228800	208970	0.240648	0.695365	0.752319	0.962936	-0.0544877	insig
mws1589	C18H32O16	D-Panose	Others	Saccharides and Alcohols	33401-87-5	1	532840	670220	553850	345650	479770	296160	1.01863	0.0411967	0.0777399	0.638382	-0.647508	insig
MWS0442	C18H32O16	Maltotriose	Others	Saccharides and Alcohols	1109-28-0	3	329270	586520	508630	313880	434060	415990	0.512492	0.383543	0.461552	0.817126	-0.29137	insig
Hmqp000191	C18H32O16	Planteose	Others	Saccharides and Alcohols	470-57-5	1	172140	107140	162000	137080	117810	120820	0.510361	0.394188	0.47087	0.85141	-0.232075	insig
Lmhp010757	C25H48NO7P	LysoPE 20:2	Lipids	LPE	-	2	141240	130970	153020	459920	497770	445020	1.229	0.000650833	0.00626565	3.29871	1.7219	up
Lmhp010514	C25H48NO7P	LysoPE 20:2(2n isomer)	Lipids	LPE	-	1	156430	133110	135290	451790	474810	465430	1.22959	6.13979e-06	0.000996401	3.27668	1.71223	up
Lmhp008718	C25H48NO7P	LysoPC 17:2	Lipids	LPC	-	1	65896	72731	73031	174350	164900	161930	1.22881	9.91646e-05	0.00239692	2.36788	1.24359	up
pmb0803	C24H29NO11	Pyridoxine-5'-O-(6''-feruloyl)glucoside	Others	Vitamin	-	2	23400	9	15772	9	35741	9	0.366404	0.938839	0.955664	0.912662	-0.131848	insig
Lmhp009590	C25H50NO7P	LysoPC 17:1	Lipids	LPC	-	1	128290	106320	118270	359610	391970	333550	1.2246	0.00191496	0.0106117	3.07507	1.62062	up
Hmcp002399	C23H24O13	Limocitrin-3-O-glucoside	Flavonoids	Flavonols	-	3	37995	41707	36918	35621	48285	34416	0.0217388	0.9126	0.933712	1.01459	0.0209031	insig
Hmcp002187	C23H24O13	Limocitrin-3-O-galactoside	Flavonoids	Flavonols	-	3	37995	41707	36918	35621	48285	34416	0.0217388	0.9126	0.933712	1.01459	0.0209031	insig
HJAP006	C23H24O13	Syringetin-7-O-glucoside	Flavonoids	Flavonols	-	3	31663	45225	49875	45119	45910	48254	0.458418	0.52626	0.596638	1.09877	0.135885	insig
Hmcn000773	C21H32O14	6'-O-Glucosylaucubin	Others	Others	-	2	27013	30304	30204	54062	61138	56967	1.21996	0.00114333	0.00846286	1.96715	0.976108	insig
Lmhp010515	C25H52NO7P	LysoPC 17:0(2n isomer)	Lipids	LPC	-	1	124710	95380	88894	373810	366900	350340	1.21815	0.000125581	0.00267138	3.53109	1.82011	up
pmb2406	C25H52NO7P	LysoPC 17:0	Lipids	LPC	50930-23-9	2	549570	791020	497400	1973300	1999700	1932700	1.20068	0.00318561	0.0137078	3.21313	1.68398	up
Li512115	C25H24O12	Isochlorogenic acid B*	Phenolic acids	Phenolic acids	14534-61-3	1	132820	141250	139450	432960	398750	404460	1.23219	0.000868142	0.00735977	2.98938	1.57985	up
pmn001384	C25H24O12	Isochlorogenic acid C*	Phenolic acids	Phenolic acids	57378-72-0	1	167440	45146	149820	543120	420470	494700	1.07936	0.00223838	0.0115582	4.02391	2.0086	up
pmn001382	C25H24O12	Isochlorogenic acid A	Phenolic acids	Phenolic acids	2450-53-5	1	69581	66835	53704	156120	210120	215890	1.20178	0.0157847	0.0389812	3.06191	1.61443	up
MWSmce346	C25H24O12	1,3-O-Dicaffeoylquinic Acid (Cynarin)	Phenolic acids	Phenolic acids	30964-13-7	1	102030	95208	97861	160630	174680	156640	1.22065	0.0032122	0.0137312	1.66707	0.737313	insig
pmb0854	C26H48NO7P	LysoPC 18:3	Lipids	LPC	-	2	1063800	951400	947790	2400100	2306900	2209800	1.22765	9.1428e-05	0.00239692	2.3344	1.22305	up
pmb0865	C26H48NO7P	LysoPC 18:3(2n isomer)	Lipids	LPC	-	1	993500	864670	838810	2206800	2299000	2071300	1.22346	0.000171156	0.00314628	2.43869	1.28611	up
pmp000702	C22H30O14	3'-O-D-glucosylgentiopicroside	Terpenoids	Monoterpenoids	-	1	638770	558510	532060	333940	398830	292280	1.14606	0.00626602	0.0215051	0.592741	-0.754527	insig
Hmbn002692	C22H30O14	6'-O-Feruloyl-D-sucrose	Phenolic acids	Phenolic acids	118230-77-6	1	160770	142640	150940	208880	166450	190970	1.01755	0.0769574	0.128085	1.2464	0.317762	insig
pmn001458	C22H30O14	Sibiricose A5	Phenolic acids	Phenolic acids	107912-97-0	1	255680	50618	267300	328550	310030	272010	0.658707	0.248237	0.327996	1.58751	0.666762	insig
Cmqp002386	C22H30O14	Olivieroside C;3'-O-β-D-glucopyranosyl gentiopicroside	Terpenoids	Monoterpenoids	249294-86-8	1	18782	20174	24195	21226	13676	15920	0.750959	0.218014	0.295542	0.80477	-0.313352	insig
pmp001251	C26H50NO7P	LysoPC 18:2(2n isomer)	Lipids	LPC	-	1	11015000	10918000	10440000	20463000	21755000	20376000	1.23036	0.000542228	0.00558936	1.93352	0.951233	insig
pmp001273	C26H50NO7P	LysoPC 18:2	Lipids	LPC	-	2	12192000	10530000	11349000	23076000	24907000	23723000	1.22452	6.92298e-05	0.00208908	2.10461	1.07355	up
pma0791	C24H24O13	Naringenin-7-O-(6''-malonyl)glucoside	Flavonoids	Flavanones	-	3	29959	15249	15837	36269	30673	33054	0.95167	0.102043	0.158579	1.63807	0.711997	insig
pmp000703	C22H32O14	6'-O-D-Glucosylsweroside	Terpenoids	Monoterpenoids	-	2	62351	48892	61114	50153	53427	53989	0.567392	0.370712	0.448965	0.914201	-0.129416	insig
Lmsp003655	C26H32O11	Dehydrodiconiferyl alcohol-gamma'-O-glucoside	Phenolic acids	Phenolic acids	-	1	1230500	1150300	1344400	654320	691210	644020	1.21887	0.00654057	0.0221794	0.534079	-0.904876	insig
pmn001378	C26H32O11	Pinoresinol-4-O-glucoside	Lignans and Coumarins	Lignans	41607-20-9	1	89764	107800	98320	130610	119380	145940	1.08537	0.0285796	0.0587097	1.33813	0.420214	insig
Cmsp003083	C26H32O11	Dehydrodiconiferyl alcohol-4-O-glucoside	Others	Others	107870-88-2	1	1382700	1240200	1188400	769400	579650	637930	1.18608	0.00167442	0.0102266	0.521339	-0.939706	insig
Lmhp010190	C26H52NO7P	LysoPC 18:1(2n isomer)	Lipids	LPC	-	1	29185000	24882000	26989000	68385000	65536000	65213000	1.22738	2.29442e-05	0.00153321	2.45675	1.29675	up
pmp001281	C26H52NO7P	LysoPC 18:1	Lipids	LPC	-	1	29654000	27749000	28127000	70130000	67329000	66114000	1.23205	0.000105498	0.00239692	2.38014	1.25104	up
pmb3041	C23H22O14	Tricin-7-O-saccharic acid	Flavonoids	Flavones	-	3	3977100	4476000	4853200	4826300	5376700	4684000	0.768573	0.188036	0.262742	1.11879	0.161944	insig
Hmln003754	C26H34O11	Icariside E5	Others	Others	126176-79-2	2	183710	211160	159000	234390	209650	233060	0.931766	0.0938767	0.149571	1.22249	0.289822	insig
Cmsp005051	C26H34O11	Isolariciresinol-9-O-glucoside	Lignans and Coumarins	Lignans	-	3	35405	21380	28227	25079	23226	36208	0.0122279	0.978231	0.98414	0.99413	-0.00849322	insig
Lmyn003971	C26H34O11	Dihydrodehydrodiconiferyl alcohol-4-O-glucoside	Lignans and Coumarins	Lignans	-	2	183710	211160	159000	234390	209650	233060	0.931766	0.0938767	0.149571	1.22249	0.289822	insig
Jmzn003632	C26H34O11	Manglieside D	Lignans and Coumarins	Lignans	-	1	4962000	4413800	5070200	5337400	5008500	4425600	0.184372	0.763468	0.806041	1.02253	0.0321463	insig
HJN083	C26H34O11	Lariciresinol-4'-O-glucoside	Lignans and Coumarins	Lignans	143663-00-7	1	172540	198810	189740	209100	248270	255750	1.04232	0.0524592	0.0947434	1.27095	0.345913	insig
pmd0136	C26H54NO7P	LysoPC 18:0(2n isomer)	Lipids	LPC	-	1	3185400	3322800	2278500	4745800	5944600	6488900	1.12686	0.0148548	0.0373343	1.95515	0.967278	insig
mws0126	C26H54NO7P	LysoPC 18:0	Lipids	LPC	19420-57-6	2	7751800	7827400	6458800	12319000	12491000	13859000	1.19556	0.00113606	0.00846286	1.75465	0.811184	insig
Lmtn003096	C26H36O11	Secoisolariciresinol 4-O-glucoside	Lignans and Coumarins	Lignans	-	1	1065300	1242500	1000100	1012700	1086200	1024700	0.452667	0.491026	0.562949	0.944285	-0.0827059	insig
Lmjp003731	C26H26O12	3,4-O-Dicaffeoylquinic Acid Methyl Ester	Phenolic acids	Phenolic acids	-	1	243130	302740	288900	1376100	1173900	1154400	1.22579	0.00356436	0.0149414	4.43763	2.14979	up
MWStz043	C26H26O12	3,4-Di-O-caffeoylquinic acid methyl ester	Phenolic acids	Phenolic acids	114637-83-1	2	13859	14661	15994	57380	82534	73762	1.22114	0.0161217	0.0394704	4.8002	2.26309	up
Zmcn005156	C26H26O12	4,5-O-Dicaffeoylquinic Acid Methyl Ester	Phenolic acids	Phenolic acids	-	1	42938	43344	38275	242460	313770	245190	1.22827	0.0102434	0.029991	6.43416	2.68575	up
Lmbn001181	C22H28O15	Fraxetin-7,8-di-O-glucoside	Lignans and Coumarins	Coumarins	-	3	75270	81506	96152	149040	184890	125160	1.12332	0.0455633	0.0847134	1.8151	0.86005	insig
Lmhp007598	C27H52NO7P	LysoPC 19:2(2n isomer)	Lipids	LPC	-	2	14598	29851	17509	47136	106090	43810	1.04175	0.149995	0.215963	3.18015	1.6691	up
Lmhp007840	C27H52NO7P	LysoPC 19:2	Lipids	LPC	-	2	18933	17401	14254	60474	56194	50330	1.21774	0.00163611	0.0102266	3.30114	1.72296	up
Lmdp004892	C24H22O14	Kaempferol-3-O-(6''-malonyl)galactoside*	Flavonoids	Flavonols	-	3	33687	36252	30047	35690	37276	36071	0.769236	0.231334	0.311001	1.09052	0.12502	insig
Lmmp003817	C24H22O14	Kaempferol-3-O-(6''-malonyl)glucoside*	Flavonoids	Flavonols	-	3	42405	33030	23551	39133	38945	40543	0.645709	0.352057	0.433771	1.19836	0.261063	insig
pmp001110	C25H26O13	Apigenin-6-C-xyloside-8-C-arabinoside	Flavonoids	Flavonoid carbonoside	-	3	9	5785.3	5738.6	17786	28364	19064	0.770596	0.0162899	0.0397109	5.65461	2.49943	insig
Lmhp010908	C27H54NO7P	LysoPC 19:1	Lipids	LPC	-	2	38651	42397	45665	186770	211750	191110	1.23032	0.00142072	0.00949743	4.65327	2.21825	up
Cmbn004440	C25H28O13	10-O-[(E)-Caffeoyl]-geniposidic acid	Terpenoids	Monoterpenoids	-	3	17574	15972	29452	10144	7724.6	13894	0.986008	0.119462	0.179998	0.504184	-0.987977	insig
pmn001375	C26H32O12	1-Hydroxypinoresinol-1-O-Glucoside	Lignans and Coumarins	Lignans	81495-71-8	3	29800	64410	53730	107680	84426	121300	1.03489	0.0206824	0.0462503	2.11847	1.08302	up
Zmcn003729	C26H32O12	1-Hydroxypinoresinol-4'-O-Glucoside	Lignans and Coumarins	Lignans	-	3	30742	42756	39579	47190	53292	56739	1.02292	0.0347222	0.0679096	1.39039	0.475488	insig
pmb2228	C27H56NO7P	LysoPC 19:0	Lipids	LPC	108273-88-7	3	14479	12705	9098.8	32963	32168	27130	1.17623	0.00164289	0.0102266	2.54283	1.34644	up
Zmdn003480	C26H34O12	Cycloolivil-6-O-glucoside	Lignans and Coumarins	Lignans	-	2	50265	46298	38069	49030	42854	49203	0.326202	0.638083	0.696313	1.04795	0.0675637	insig
Lmdn001925	C26H34O12	Olivil-4'-O-glucoside	Lignans and Coumarins	Lignans	76880-93-8	2	136780	176950	150530	154050	166100	121770	0.262994	0.696201	0.752507	0.95188	-0.0711478	insig
pmp001282	C28H50NO7P	Propyl 2-(trimethylammonio)ethyl phosphate	Others	Others	-	1	3027000	3000000	3087700	6431100	5958600	6208700	1.23156	0.00135196	0.00925507	2.04048	1.02891	up
Lmhp009890	C28H52NO7P	LysoPC 20:3	Lipids	LPC	1199257-41-4	2	6027.6	4723.2	9420.9	17779	8623.6	9996.8	0.858978	0.189836	0.264281	1.80448	0.851582	insig
pmd0147	C28H54NO7P	LysoPC 20:2	Lipids	LPC	-	3	609900	529030	552050	2374200	2559800	2198300	1.23006	0.00219997	0.011464	4.21785	2.07651	up
pmb0608	C25H24O14	Chrysoeriol-7-O-(6''-malonyl)glucoside	Flavonoids	Flavones	-	3	7971.3	10080	6556.9	19235	12539	12657	1.03817	0.078296	0.129656	1.80554	0.852427	insig
pmn001671	C23H32O15	Furanofructosyl-α-D-(6-mustard acyl)glucoside	Phenolic acids	Phenolic acids	-	3	19105	15136	14940	16454	16950	11212	0.404059	0.544433	0.614787	0.90718	-0.14054	insig
Lmhp011549	C28H56NO7P	LysoPC 20:1	Lipids	LPC	-	1	184440	174980	180200	731170	725020	667780	1.23295	0.0012267	0.00889202	3.93605	1.97675	up
pmp000589	C24H22O15	Quercetin-7-O-(6''-malonyl)glucoside	Flavonoids	Flavonols	-	3	26277	19156	45082	22871	28904	52557	0.244309	0.719143	0.769043	1.15265	0.204953	insig
mws1138	C24H26N2O13	Betanin (Betanidin-5-O-glucoside)	Alkaloids	Plumerane	7659-95-2	3	42125	51506	31179	29027	21904	32547	0.895317	0.128714	0.190886	0.668841	-0.580266	insig
pmd0143	C28H58NO7P	LysoPC 20:0	Lipids	LPC	108341-80-6	3	17991	15727	14983	60308	62161	56041	1.22878	0.000256236	0.00404283	3.66543	1.87398	up
Lmmn002260	C27H36O12	5'-Methoxyisolariciresinol-9'-O-glucoside	Lignans and Coumarins	Lignans	-	3	364850	432730	389440	899290	819730	824400	1.22006	0.000229358	0.00376635	2.14269	1.09943	up
Rfmb25702	C28H34O12	Pinoresinol-4-O-(6''-acetyl)glucoside	Lignans and Coumarins	Lignans	-	2	16915	16206	20163	28274	15793	11538	0.0543145	0.893431	0.918495	1.04356	0.0615122	insig
HJAP064	C25H24O15	Isorhamnetin-3-O-(6''-malonyl)glucoside	Flavonoids	Flavonols	-	3	31554	19819	25983	42370	55031	37856	1.05036	0.0426877	0.0800218	1.7485	0.806118	insig
pma0760	C25H24O15	3'-O-Methyltricetin-7-O-(6''-malonyl)glucoside	Flavonoids	Flavones	-	3	14833	13104	14034	28902	22557	20751	1.14739	0.0502167	0.0911977	1.72047	0.782806	insig
Zmhp005139	C25H24O15	Tamarixetin-3-O-(6''-malonyl)glucoside	Flavonoids	Flavonols	-	3	27438	31376	27158	42240	29001	37167	0.838458	0.183367	0.257522	1.26097	0.334532	insig
pme0432	C30H24O12	Procyanidin A2	Tannins	Proanthocyanidins	41743-41-3	3	18513	23393	22188	27634	18766	18450	0.00762242	0.944903	0.959259	1.0118	0.0169173	insig
Hmdp003400	C33H52O8	Trillin (Diosgenin-3-O-glucoside)	Steroids	Steroidal saponins	14144-06-0	2	3182300	2475200	1743700	1654700	2416600	2271400	0.382868	0.510332	0.580318	0.856983	-0.222662	insig
Zmxp005470	C26H26O15	Tricin-7-O-(6''-O-malonyl)glucoside	Flavonoids	Flavones	-	3	56611	65617	73850	31855	81646	35540	0.627401	0.434664	0.510887	0.760111	-0.395718	insig
Lmpp003930	C30H26O12	Apigenin-7-O-(6''-p-Coumaryl)glucoside	Flavonoids	Flavones	-	3	19967	15639	7901.8	7888	12408	39676	0.167573	0.64507	0.703262	1.37842	0.463015	insig
mws0047	C27H30O14	Apigenin-7-O-neohesperidoside (Rhoifolin)	Flavonoids	Flavones	17306-46-6	3	191200	228170	180530	174980	161920	148660	0.958514	0.100694	0.157343	0.809402	-0.305072	insig
Lmyp004963	C27H30O14	Apigenin-6-C-(2''-rhamnosyl)glucoside	Flavonoids	Flavonoid carbonoside	-	3	136410	122590	135410	170850	129650	171550	0.811338	0.195392	0.27036	1.19685	0.259244	insig
pme0368	C27H30O14	Apigenin-7-O-rutinoside (Isorhoifolin)	Flavonoids	Flavones	552-57-8	3	7729.9	13172	9	17350	15301	33994	0.673208	0.108031	0.166067	3.18709	1.67224	insig
mws0046	C27H32O14	Naringenin-7-O-Neohesperidoside(Naringin)	Flavonoids	Flavanones	10236-47-2	3	6070.7	23704	8778.8	9	9	26657	0.783194	0.72736	0.77585	0.691896	-0.531374	insig
Lmqn001932	C28H36O13	Syringaresinol-4'-O-glucoside	Lignans and Coumarins	Lignans	7374-79-0	3	22212	29014	19524	8574.1	20728	12195	0.889276	0.104122	0.161369	0.586531	-0.76972	insig
pmb0492	C34H37N3O6	N',N'',N'''-p-Coumaroyl-cinnamoyl-caffeoyl spermidine	Alkaloids	Phenolamine	-	3	11289	3442.9	7455.7	40949	74070	40156	1.14699	0.0529906	0.0955514	6.99377	2.80607	up
pmf0511	C40H56O3	Capsanthin	Terpenoids	Tetraterpenes	465-42-9	3	14838	18823	16732	16318	20727	19696	0.627577	0.296833	0.37944	1.12597	0.171168	insig
pmp001288	C28H32O14	Acacetin-7-O-rutinoside (Linarin)	Flavonoids	Flavones	480-36-4	3	46940	57745	49359	32997	31467	29876	1.18841	0.0199203	0.0448109	0.612422	-0.707401	insig
MWSHY0080	C27H30O15	Luteolin-7-O-neohesperidoside (Lonicerin)	Flavonoids	Flavones	25694-72-8	1	4206700	3668300	4037700	2864500	3033200	2882600	1.18426	0.0148351	0.0373343	0.737054	-0.440158	insig
MWSHY0061	C27H30O15	Kaempferol-3-O-neohesperidoside*	Flavonoids	Flavonols	32602-81-6	1	4203200	2427900	3136400	3314000	3278900	2892300	0.0214182	0.874447	0.902726	0.971098	-0.0423112	insig
Lmsp004670	C27H30O15	Kaempferol-3-O-glucoside-7-O-rhamnoside*	Flavonoids	Flavonols	-	1	4322800	3064000	2520500	3525400	3255000	3078400	0.0728198	0.978942	0.98414	0.995105	-0.00707988	insig
Lmsn002815	C27H30O15	Kaempferol-3-O-rutinoside(Nicotiflorin)	Flavonoids	Flavonols	17650-84-9	2	438770	479960	469520	350870	346730	372140	1.19292	0.00354645	0.0149213	0.770567	-0.376007	insig
pme1605	C27H30O15	Kaempferol-3-O-robinobioside(Biorobin)	Flavonoids	Flavonols	17297-56-2	3	1503500	1924700	1796100	1186800	1467700	1419900	0.964949	0.0725336	0.122071	0.779894	-0.35865	insig
pmp000593	C27H30O15	Luteolin-7-O-rutinoside	Flavonoids	Flavones	3563-98-2	3	1236200	9	9	898020	911370	821400	0.854368	0.376368	0.454845	2.1281	1.08956	insig
MWSslk254	C27H30O15	Kaempferol-3-O-glucorhamnoside*	Flavonoids	Flavonols	40437-72-7	1	4043100	2450000	3948900	3066600	3229900	3125800	0.284584	0.578289	0.645955	0.902346	-0.148247	insig
Hmyn006303	C27H47O12P	LysoPI 18:3	Lipids	Glycerol ester	-	3	5260.9	6220.7	5883.2	29125	31769	29141	1.23131	0.000513788	0.00541303	5.18491	2.37432	up
MWSHY0092	C27H32O15	Eriodictyol-7-O-Rutinoside (Eriocitrin)	Flavonoids	Flavanones	13463-28-0	3	66542	93230	92352	66648	53440	68606	0.89254	0.121377	0.182145	0.748417	-0.418085	insig
pmb3002	C28H32O15	Chrysoeriol-7-O-rutinoside	Flavonoids	Flavones	-	3	37549	47534	45596	102390	103970	82150	1.19255	0.00848914	0.026442	2.20778	1.14259	up
Hmgp005436	C35H32N2O8	Lyciumamide N	Alkaloids	Phenolamine	-	3	116730	76137	66245	91524	108410	103180	0.57024	0.447175	0.521551	1.16982	0.226285	insig
Lmmp000897	C30H26O14	Gallocatechin-(4α→8)-gallocatechin	Flavonoids	Flavanols	-	3	78459	64465	53755	43778	35053	50965	0.990841	0.069045	0.117594	0.659938	-0.599597	insig
Lmmp003091	C27H30O16	Quercetin-3-O-(4''-O-glucosyl)rhamnoside*	Flavonoids	Flavonols	59262-54-3	1	1869500	1763900	2467900	4026300	4522600	3819800	1.17494	0.00232836	0.0117036	2.02722	1.01951	up
Lmbp002592	C27H30O16	Kaempferol-3,7-O-diglucoside	Flavonoids	Flavonols	25615-14-9	3	21601	22003	28663	63254	390720	392610	1.07676	0.142378	0.207361	11.7147	3.55024	up
Lmsp004166	C27H30O16	Quercetin-3-O-glucoside-7-O-rhamnoside*	Flavonoids	Flavonols	-	1	1636500	2041700	2499400	3616300	4137300	3987500	1.14848	0.00574528	0.0203322	1.90059	0.926449	insig
pmn001583	C27H30O16	Quercetin-3-O-robinobioside	Flavonoids	Flavonols	52525-35-6	1	498120	778950	861720	1817700	1810900	1449000	1.13895	0.00408801	0.0162947	2.37405	1.24735	up
pmb0711	C27H30O16	Quercetin-7-O-rutinoside*	Flavonoids	Flavonols	147714-62-3	1	1698900	2029900	2360900	4044100	4245300	4026900	1.19101	0.00405068	0.0162748	2.02248	1.01613	up
MWSHY0067	C27H30O16	Quercetin-3-O-rutinoside (Rutin)*	Flavonoids	Flavonols	153-18-4	1	1521300	1967400	2708000	4432600	4100500	4200100	1.12477	0.0181354	0.0422169	2.05484	1.03902	up
Lmjp002461	C27H30O16	Quercetin-3-O-neohesperidoside*	Flavonoids	Flavonols	117611-67-3	1	1702000	1728100	2502000	4293000	4049600	4084400	1.1694	0.0097777	0.0287182	2.09487	1.06686	up
Zmxp003107	C27H30O16	Luteolin-7,3'-di-O-glucoside	Flavonoids	Flavones	52187-80-1	3	18571	14061	14061	11218	9	9	0.900997	0.0713766	0.12066	0.240636	-2.05508	insig
Zmjp003031	C27H30O16	Orientin-2''-O-galactoside	Flavonoids	Flavonoid carbonoside	-	3	81398	79107	84480	57436	47608	51154	1.19612	0.00255685	0.0123599	0.637582	-0.649317	insig
Zmhp003112	C27H30O16	safflor yellow A	Quinones	Quinones	-	1	18881	17953	16264	41542	218010	534590	1.02903	0.228915	0.308479	14.9562	3.90267	up
Xmyp005599	C27H30O16	Kaempferol-3-O-galactoside-4'-O-glucoside	Flavonoids	Flavonols	-	3	9348.7	26242	6601.3	11977	11977	11050	0.0110929	0.73417	0.780184	0.829636	-0.26945	insig
Hmpp002612	C27H30O16	Luteolin-7-O-gentiobioside	Flavonoids	Flavones	-	3	23599	34125	15418	70806	331200	719350	1.05983	0.204766	0.280597	15.3312	3.9384	up
pmb0665	C27H30O16	Orientin-7-O-glucoside	Flavonoids	Flavonoid carbonoside	-	3	57696	69828	89423	175020	150380	163600	1.1735	0.00190516	0.0106117	2.25401	1.17249	up
Lmbp002336	C27H30O16	Quercetin-3-O-(2''-O-rhamnosyl)galactoside	Flavonoids	Flavonols	-	3	1702000	1728100	2502000	4293000	4049600	4084400	1.1694	0.0097777	0.0287182	2.09487	1.06686	up
pme0001	C28H34O15	Hesperetin-7-O-neohesperidoside(Neohesperidin)*	Flavonoids	Flavanones	13241-33-3	3	47870	15692	72386	53889	102500	45578	0.545524	0.414517	0.490511	1.48562	0.571065	insig
mws0036	C28H34O15	Hesperetin-7-O-rutinoside (Hesperidin)*	Flavonoids	Flavanones	520-26-3	3	40801	10874	70865	52283	86657	47489	0.592399	0.378787	0.456975	1.52137	0.605374	insig
MWS0132	C20H32N6O12S2	Oxiglutatione	Amino acids and derivatives	Amino acids and derivatives	27025-41-8	2	1446500	1635200	1388400	1098900	1084800	1082900	1.17672	0.032294	0.0647018	0.730767	-0.452517	insig
Lmyp003349	C28H24O16	Quercetin-3-O-(6''-O-galloyl)glucoside	Flavonoids	Flavonols	56316-75-7	3	28378	25892	11542	21574	12341	14196	0.464384	0.3935	0.470543	0.731037	-0.451984	insig
Lmyp003139	C28H24O16	Quercetin-3-O-(6''-O-galloyl)galactoside	Flavonoids	Flavonols	53171-28-1	3	24595	26850	22903	23656	24382	19872	0.625829	0.302864	0.383988	0.913407	-0.13067	insig
Lmfp003594	C28H24O16	Quercetin-3-O-(2''-O-galloyl)galactoside	Flavonoids	Flavonols	53209-27-1	3	28378	25892	11542	21574	12341	14196	0.464384	0.3935	0.470543	0.731037	-0.451984	insig
Hmjp002999	C28H32O16	Isorhamnetin-3-O-rutinoside (Narcissin)*	Flavonoids	Flavonols	604-80-8	1	730960	889690	981790	1022000	1357700	1172400	0.979731	0.064403	0.111244	1.36491	0.448807	insig
HJAP120	C28H32O16	Rhamnetin-3-O-Rutinoside*	Flavonoids	Flavonols	-	1	889180	920970	844510	1401900	1216600	1293700	1.19758	0.00810654	0.0257956	1.47371	0.559453	insig
HJN051	C28H32O16	Tamarixetin-3-O-rutinoside	Flavonoids	Flavonols	-	3	99161	103810	125050	155790	162640	140460	1.10757	0.014472	0.036697	1.39897	0.48436	insig
Lmsp004721	C28H32O16	Tamarixetin-3-O-glucoside-7-O-rhamnoside	Flavonoids	Flavonols	-	1	962620	787810	877470	1304800	1261000	1103800	1.12118	0.0127741	0.0341872	1.3964	0.481712	insig
MWSHY0064	C28H32O16	Isorhamnetin-3-O-neohesperidoside*	Flavonoids	Flavonols	55033-90-4	1	903250	853100	920970	1146900	1336300	1167100	1.16638	0.0232299	0.0507483	1.36342	0.447225	insig
Lmmp002963	C28H32O16	6-C-Methylquercetin-3-O-rutinoside	Flavonoids	Flavonols	-	1	912610	914030	870510	1427300	1264500	1301700	1.20938	0.00849588	0.026442	1.48064	0.566218	insig
Zmxp004480	C28H32O16	Chrysoeriol-7-O-gentiobioside	Flavonoids	Flavones	-	3	27336	20299	37124	24886	23566	21681	0.506418	0.423716	0.499835	0.82744	-0.273273	insig
Zmhn002574	C28H32O16	Rhamnazin 3-Glucosyl-Arabinofuranoside	Flavonoids	Flavonols	-	3	99161	103810	125050	155790	162640	140460	1.10757	0.014472	0.036697	1.39897	0.48436	insig
Lmmp002463	C28H32O16	Sexangularetin-3-O-glucoside-7-O-rhamnoside	Flavonoids	Flavonols	-	1	1035900	838300	912290	1202300	1220700	1099600	1.06518	0.0301218	0.0612323	1.26417	0.338192	insig
Lmnp002584	C28H32O16	Hispidulin-8-C-(2''-O-glucosyl)glucoside	Flavonoids	Flavonoid carbonoside	-	3	23337	22362	19567	51531	20537	26845	0.644269	0.357241	0.437784	1.51554	0.599829	insig
HJAP026	C28H32O16	Chrysoeriol-6-C-glucoside-4'-O-glucoside	Flavonoids	Flavonoid carbonoside	-	3	9	9	9	31731	33467	28502	1.23426	0.0021635	0.0114179	3470.37	11.7609	up
pmp001253	C36H36N2O8	Cannabisin F	Alkaloids	Phenolamine	163136-19-4	1	25579000	23654000	21955000	23649000	23370000	22290000	0.313391	0.622057	0.682101	0.973605	-0.0385914	insig
pmp001254	C36H36N2O8	Grossamide	Alkaloids	Phenolamine	80510-06-1	1	36816000	34250000	33884000	27008000	25634000	24441000	1.19684	0.00171164	0.0103352	0.734474	-0.445218	insig
HJN016	C36H36N2O8	Cannabisin D	Others	Others	-	1	18717000	22213000	18199000	18762000	19751000	18686000	0.274883	0.665549	0.723506	0.96736	-0.047876	insig
pmp001187	C36H36N2O8	1-(Dihydroxyphenyl)-N2,N3-bis(4-hydroxyphenethyl)-(5-8)-dimethoxy-1,2dihydronaphthalene-2,3-dicarboxamide	Alkaloids	Phenolamine	-	1	19777000	18364000	14232000	15998000	15184000	14639000	0.63862	0.318545	0.399889	0.874897	-0.192814	insig
Hmgp006701	C36H36O8N2	Lyciumamide A	Alkaloids	Phenolamine	-	2	5740600	5501900	5269500	5087100	5394500	5431300	0.60915	0.318718	0.399889	0.963717	-0.0533181	insig
MWSHY0162	C27H30O17	Quercetin-3-O-sophoroside (Baimaside)	Flavonoids	Flavonols	18609-17-1	1	17684	37282	19459	114330	193880	338620	1.15819	0.0994995	0.156337	8.69103	3.11953	up
Lmsp003729	C27H30O17	Myricetin-3-O-rutinoside*	Flavonoids	Flavonols	-	3	16349	16990	27433	28146	31777	20884	0.719489	0.238416	0.319011	1.32967	0.411074	insig
pmp001311	C27H30O17	6-Hydroxykaempferol-7,6-O-Diglucoside	Flavonoids	Flavonols	-	3	26522	31838	21237	88630	233340	283830	1.14955	0.0951474	0.15075	7.61084	2.92806	up
Zmcp002666	C27H30O17	Quercetin-3,7-Di-O-glucoside	Flavonoids	Flavonols	-	3	16372	14997	11286	20262	16256	12666	0.44584	0.465771	0.540466	1.15307	0.205474	insig
pmp001310	C27H30O17	6-Hydroxykaempferol-3,6-O-Diglucoside	Flavonoids	Flavonols	-	1	26522	31838	21237	88630	233340	283830	1.14955	0.0951474	0.15075	7.61084	2.92806	up
Zmdp003457	C27H30O17	Myricetin-3-O-galactoside-3'-O-rhamnoside*	Flavonoids	Flavonols	-	3	16349	16990	27433	28146	31777	20884	0.719489	0.238416	0.319011	1.32967	0.411074	insig
Hmcp001578	C28H32O17	Isorhamnetin-3,7-O-diglucoside	Flavonoids	Flavonols	6758-51-6	3	32241	26098	22030	19347	12081	9	0.642412	0.0824652	0.134986	0.391158	-1.35418	insig
Lmnp002448	C28H32O17	5,7,3',4'-Tetrahydroxy-6-methoxyflavone-8-C-[glucosyl-(1-2)]-glucoside	Flavonoids	Flavonoid carbonoside	-	2	32241	26098	22030	19347	12081	9	0.642412	0.0824652	0.134986	0.391158	-1.35418	insig
Lmsp003252	C28H32O17	Isorhamnetin-3-O-sophoroside	Flavonoids	Flavonols	-	3	18568	14109	16597	23566	18626	24988	0.974249	0.0706606	0.119807	1.3634	0.447205	insig
pmp001186	C36H36N2O9	7-Hydroxy-1-(3,4-dihydroxyphenyl)-N2,N3-bis(4-hydroxyphenethyl)-6,8-dimethoxy-1,2-dihydronaphthalene-2,3-dicarboxamide	Alkaloids	Alkaloids	-	1	174110	171240	171530	228760	210530	190610	1.08421	0.0749248	0.125353	1.21866	0.285293	insig
pmp001179	C36H38N2O9	(E)-2-(4,5-Dihydroxy-2-(3-((4-hydroxyphenethyl)amino)-3-oxopropyl)phenyl)-3-(4-hydroxy-3,5-dimethoxyphenyl)-N-(4-hydroxyphenethyl)acrylamide	Alkaloids	Phenolamine	-	2	212430	242100	220770	194030	179780	176300	1.1155	0.022727	0.0499202	0.814616	-0.295808	insig
Hmln005776	C32H52O13	Capsianoside IV	Terpenoids	Ditepenoids	-	2	62167	170870	65791	79837	186970	70497	0.18521	0.816113	0.852118	1.12876	0.174734	insig
pmb2653	C24H42O20	DMelezitose O-rhamnoside	Others	Saccharides and Alcohols	-	3	893820	1232200	812970	235210	233410	211520	1.21491	0.0275157	0.0570523	0.23142	-2.11142	down
pmp001190	C37H38N2O9	(5-8)-Hydroxy-1-(hydroxylmethoxyphenyl)-N2,N3-bis(4-hydroxyphenethyl)-(5-8)-dimethoxy-1,2-dihydronaphthalene-2,3-dicarboxamide	Alkaloids	Phenolamine	-	2	257590	255960	241260	247120	232230	225450	0.876401	0.116137	0.176379	0.933745	-0.0988996	insig
Hmgp005540	C37H40N2O9	lyciumamide M(2)	Alkaloids	Phenolamine	-	3	76832	46012	52514	42669	53957	37096	0.697029	0.281037	0.362793	0.762566	-0.391066	insig
pmb0530	C21H27N7O14P2	Nicotinic acid adenine dinucleotide	Nucleotides and derivatives	Nucleotides and derivatives	53-84-9	3	112020	95619	114340	102030	117670	99323	0.0701199	0.910267	0.93327	0.990819	-0.0133062	insig
mws1153	C31H38O16	2'-Acetylacteoside	Phenolic acids	Phenolic acids	94492-24-7	2	178730	186440	206400	176000	183590	173170	0.738552	0.253186	0.331741	0.932099	-0.101444	insig
mws1593	C24H42O21	D-Maltotetraose	Others	Saccharides and Alcohols	34612-38-9	3	15320	9459.6	9459.6	6856	19320	14753	0.207495	0.626153	0.685269	1.19538	0.257474	insig
pmp001276	C33H56O14	1-Linolenoyl-rac-glycerol-diglucoside	Lipids	Free fatty acids	-	3	326150	133550	315580	515400	720390	632220	1.03489	0.0134994	0.0354854	2.40946	1.26871	up
HJN102	C34H30O15	3,4,5-Tricaffeoylquinic acid	Phenolic acids	Phenolic acids	86632-03-3	3	10403	9275.3	7916.9	6046	10816	7823	0.415998	0.579633	0.646792	0.89454	-0.160783	insig
Lmhp009384	C33H58O14	1-Linoleoylglycerol-2,3-di-O-glucoside*	Lipids	Glycerol ester	-	1	2740.6	3575.7	3387.5	24656	19684	17636	1.22251	0.0130274	0.0345774	6.38678	2.67509	up
Lmhp009190	C33H58O14	2-Linoleoylglycerol-1,3-di-O-glucoside*	Lipids	Glycerol ester	-	1	6483	3619.3	3407.8	51496	15268	18735	1.10731	0.172257	0.243389	6.32852	2.66187	up
pmn001370	C32H42O16	Pinoresinol-4,4'-O-di-O-glucoside	Lignans and Coumarins	Lignans	63902-38-5	2	198910	206030	237680	182760	163260	125500	0.974875	0.0566441	0.100224	0.733746	-0.446647	insig
Lmjn003562	C32H38O17	3,6'-Diferuloylsucrose	Phenolic acids	Phenolic acids	107172-40-7	2	43431	45176	37521	9	9	9	1.23422	0.00302282	0.0132584	0.000214068	-12.1896	down
Lmgn002253	C31H36O18	Syringoylcaffeoylquinic acid-D-glucose	Phenolic acids	Phenolic acids	-	1	75724	76306	93326	185770	242510	212180	1.20682	0.00885812	0.0271235	2.61033	1.38423	up
pmb0168	C38H70NO8P	PC 16:1/14:1	Lipids	PC	-	3	61166	63012	65203	9	9	9	1.23434	0.000341557	0.00431121	0.00014257	-12.776	down
pmn001368	C32H44O17	Olivil-4,4'-Di-O-glucoside	Lignans and Coumarins	Lignans	-	3	25520	20365	27984	14024	12743	14295	1.16573	0.0347878	0.0679096	0.555876	-0.847165	insig
Lmmp004831	C39H63NO11	Khasianine	Alkaloids	Steroid alkaloids	32449-98-2	3	96850	100680	44457	117370	153550	120660	0.856213	0.0930016	0.148593	1.61819	0.694378	insig
Hmmp002701	C39H63NO11	β2-Solanine	Alkaloids	Steroid alkaloids	61877-94-9	3	121690	66612	116920	160230	192360	175540	1.0146	0.0329707	0.0658256	1.73031	0.791034	insig
pmb0687	C36H36O16	Vitexin-7-O-(6''-cinnamoyl)glucoside	Flavonoids	Flavonoid carbonoside	-	3	31231	18063	13463	37025	17687	23302	0.413572	0.551698	0.622373	1.24311	0.313957	insig
Hmdp003401	C39H62O13	Trillin-6'-O-glucoside	Terpenoids	Triterpene Saponin	-	2	84879	72629	94724	43476	53922	42591	1.15882	0.0127866	0.0341872	0.555001	-0.849438	insig
Lmfp004911	C39H65NO12	γ-Tomatine	Alkaloids	Steroid alkaloids	81037-16-3	3	400760	441550	481770	340250	296490	335140	1.128	0.0194258	0.0441353	0.734004	-0.44614	insig
Zmhp003322	C36H36O17	Isovitexin-2''-O-(6'''-p-coumaroyl)glucoside	Flavonoids	Flavonoid carbonoside	-	3	21142	17723	21943	9	9	9	1.23415	0.00405437	0.0162748	0.000444021	-11.1371	down
Cmqn003939	C34H46O18	liriodendrin;Syringaresinol-di-O-glucoside	Lignans and Coumarins	Lignans	573-44-4	3	95615	91464	101610	78883	65021	55036	1.07411	0.0343231	0.0677594	0.689115	-0.537183	insig
pme2651	C21H28N7O17P3	NADP (Nicotinamide adenine dinucleotide phosphate)	Nucleotides and derivatives	Nucleotides and derivatives	53-59-8	3	73327	58389	52259	49126	54674	57074	0.615281	0.345662	0.427282	0.874434	-0.193579	insig
Cmcp006216	C44H56N4O7	Desacetoxy-vinblastine;Catharine	Alkaloids	Plumerane	1355-31-3	3	23713	24918	38372	28104	12793	27123	0.526862	0.406374	0.48188	0.781812	-0.355106	insig
pmp001105	C33H40O20	Kaempferol-3-O-neohesperidoside-7-O-glucoside*	Flavonoids	Flavonols	-	2	48337	55997	61406	22965	18229	23532	1.20395	0.00528749	0.0193017	0.390527	-1.3565	down
Lmpp003268	C33H40O20	Kaempferol-3-O-rutinoside-7-O-glucoside	Flavonoids	Flavonols	-	3	48337	55997	61406	22965	18229	23532	1.20395	0.00528749	0.0193017	0.390527	-1.3565	down
Lmsp003161	C33H40O20	Kaempferol-3-O-sophoroside-7-O-rhamnoside*	Flavonoids	Flavonols	-	2	61209	52843	57291	27210	36042	30593	1.18087	0.00188281	0.0106117	0.547703	-0.868535	insig
pmb0592	C34H42O20	Chrysoeriol-7-O-rutinoside-5-O-glucoside	Flavonoids	Flavones	-	3	9	9	1919.2	4644.3	9	3685.7	0.480177	0.268868	0.349467	4.30467	2.1059	insig
Lmqp002170	C33H40O21	Kaempferol-3-O-sophorotrioside	Flavonoids	Flavonols	80714-53-0	3	11839	10557	11087	11259	9262.5	9393.8	0.778856	0.202771	0.278871	0.893447	-0.162545	insig
Lmsp002982	C33H40O21	Quercetin-3-O-sophoroside-7-O-rhamnoside	Flavonoids	Flavonols	-	3	10633	17336	14372	29294	10695	21288	0.520716	0.364609	0.442694	1.44723	0.53329	insig
Zmhp002640	C33H40O21	6-Hydroxykaempferol-3-O-Rutinoside-6-O-glucoside	Flavonoids	Flavonols	-	3	20509	16246	23742	21672	19410	13776	0.350056	0.588386	0.652104	0.906789	-0.141162	insig
Lmmp002334	C33H40O21	Quercetin-3-O-rutinoside-7-O-glucoside	Flavonoids	Flavonols	-	3	18890	18182	14372	17312	20631	9325	0.306495	0.730216	0.777437	0.918824	-0.122139	insig
pme2746	C27H33N9O15P2	Riboflavin 5'-Adenosine Diphosphate	Nucleotides and derivatives	Nucleotides and derivatives	146-14-5	2	47275	55382	58012	54811	61412	52507	0.38101	0.557463	0.626387	1.05017	0.0706249	insig
Hmcp001589	C34H42O21	Isorhamnetin-3-O-rutinoside-4'-O-glucoside	Flavonoids	Flavonols	111393-97-6	3	12056	9871	9648.8	16370	15060	10765	0.852415	0.159876	0.228739	1.33631	0.418253	insig
mws1307	C45H73NO15	α-Solanine	Alkaloids	Steroid alkaloids	20562-02-1	3	14131	15381	14093	10151	15342	11309	0.724946	0.283815	0.365549	0.843986	-0.244709	insig
Lmmp003705	C45H73NO15	Leptinine I	Alkaloids	Steroid alkaloids	-	2	108480	141100	104110	221400	235350	206520	1.17484	0.0028753	0.0129617	1.87529	0.907111	insig
Lmmp003887	C45H73NO15	Solamargine	Alkaloids	Steroid alkaloids	20311-51-7	2	108480	141100	104110	221400	235350	206520	1.17484	0.0028753	0.0129617	1.87529	0.907111	insig
Hmdp003524	C45H72O17	Gracillin	Steroids	Steroidal saponins	19083-00-2	1	4548000	3358600	3682300	2942400	2587600	2999600	1.02363	0.0892179	0.143354	0.736015	-0.442194	insig
Hmdp003423	C45H72O18	Neosibiricoside D	Steroids	Steroidal saponins	880152-67-0	2	518770	528000	510630	354500	371780	351060	1.22696	6.0078e-05	0.00208908	0.691755	-0.531666	insig
Lmfp005484	C50H83NO20	Demissine	Alkaloids	Steroid alkaloids	6077-69-6	3	204470	149740	146640	153950	218420	107680	0.188468	0.863264	0.893955	0.958471	-0.0611939	insig
Cmlp005341	C51H82O21	Pseudoprotodioscin	Steroids	Steroidal saponins	102115-79-7	1	8010200	6696200	6506100	4943200	4319300	4929200	1.14783	0.0244521	0.0525279	0.669025	-0.579867	insig
Zmcp005801	C51H82O21	Diosgenin-3-O-glcosyl(1→4)rhamnosyl(1→4)rhamnosyl(1→2)glcoside	Steroids	Steroidal saponins	113576-37-7	1	954560	745010	766980	511130	555800	555040	1.14484	0.0457541	0.0847907	0.657587	-0.604747	insig
mws1308	C50H83NO21	Tomatine	Alkaloids	Steroid alkaloids	17406-45-0	3	784060	1251100	758690	777550	740210	710720	0.643314	0.36003	0.439306	0.797638	-0.326195	insig
Hmfp003206	C51H85NO21	Tomatidine-3-O-glucosyl-(1→2)-[rhamnosyl-(1→3)]glucosyl-(1→4)glucoside	Alkaloids	Steroid alkaloids	-	3	620320	634160	713700	622840	550480	542610	0.918489	0.0967348	0.153051	0.871836	-0.197871	insig

## Sheet: Supplementary table S3
Supplementary table S3: 6438 differentially expressed genes (DEGs) identified from tobacco seeds of WT and EbbHLH80-OE(OE5).
ID	WT-1_fpkm	WT-2_fpkm	WT-3_fpkm	OE5-1_fpkm	OE5-2_fpkm	OE5-3_fpkm	WT-1_count	WT-2_count	WT-3_count	OE5-1_count	OE5-2_count	OE5-3_count	log2FoldChange	pvalue	padj	regulated	chr	start	end	strand	gene_name	gene_description	KEGG	KEGG pathway	NR	Swissprot	KOG	GO	Pfam	TF-Family	TF-Category	TF-Classification
LOC107803284	30.1	27.36	27.74	255.76	281.25	265.43	805	713	727	6677	7415	7165	3.14356	1.35808e-291	5.47103e-287	up	NW_015937086.1	11203	14844	-	LOC107803284	protein_coding	--	--	PREDICTED: uncharacterized protein LOC107803284 [Nicotiana tabacum]	--	At5g54540	GO:0016021,integral component of membrane; GO:0005575,cellular_component; GO:0016020,membrane; GO:0031224,intrinsic component of membrane; GO:0044425,membrane part	--	--	--	--
LOC107795681	117.53	120.2	123.28	19.43	24.13	24.63	9761	9729	10033	1575	1976	2065	-2.50046	1.99872e-249	4.02592e-245	down	NW_015925632.1	22423	28022	+	LOC107795681	protein_coding	K13448 calcium-binding protein CML | (RefSeq) probable calcium-binding protein CML50 (A)	ko04626: Plant-pathogen interaction	PREDICTED: BAG family molecular chaperone regulator 6-like [Nicotiana tabacum]	BAG6_ARATH RecName: Full=BAG family molecular chaperone regulator 6 {ECO:0000303|Ref.3}; AltName: Full=Bcl-2-associated athanogene 6 {ECO:0000303|Ref.3}; AltName: Full=CaM-binding protein 1 {ECO:0000303|PubMed:16003391}; Contains: RecName: Full=Cleaved BAG6 {ECO:0000303|PubMed:26739014};	At2g46240	GO:0009506,plasmodesma; GO:0005516,calmodulin binding; GO:0051087,chaperone binding; GO:0006914,autophagy; GO:0050832,defense response to fungus; GO:0012502,induction of programmed cell death; GO:0010508,positive regulation of autophagy; GO:0006457,protein folding; GO:0009408,response to heat; GO:0010228,vegetative to reproductive phase transition of meristem; GO:0005515,protein binding; GO:00036…	PF02179.16:BAG domain	--	--	--
LOC107787403	7.13	7.98	7.37	66.07	86.46	86.19	308	336	312	2786	3682	3758	3.3099	8.09919e-211	1.08759e-206	up	NW_015914472.1	13189	23060	+	LOC107787403	protein_coding	K04460 serine/threonine-protein phosphatase 5 [EC:3.1.3.16] | (RefSeq) serine/threonine-protein phosphatase 5-like (A)	--	PREDICTED: serine/threonine-protein phosphatase 5-like isoform X1 [Nicotiana tabacum]	PPP5_SOLLC RecName: Full=Serine/threonine-protein phosphatase 5; EC=3.1.3.16; AltName: Full=LePP5;	At2g42810	GO:0005829,cytosol; GO:0005789,endoplasmic reticulum membrane; GO:0016021,integral component of membrane; GO:0031965,nuclear membrane; GO:0016607,nuclear speck; GO:0005634,nucleus; GO:0046872,metal ion binding; GO:0106306,NA; GO:0004722,protein serine/threonine phosphatase activity; GO:0106307,NA; GO:0003674,molecular_function; GO:0005488,binding; GO:0043167,ion binding; GO:0043169,cation binding…	PF00149.28:Calcineurin-like phosphoesterase	--	--	--
novel.7219	0.68	0.58	0.82	22.92	35.34	27.61	57	48	68	1884	2934	2347	5.26263	1.66374e-196	1.67559e-192	up	NW_015877665.1	17023	24425	-	--	--	K12447 UDP-sugar pyrophosphorylase [EC:2.7.7.64] | (RefSeq) uncharacterized protein LOC104808371 (A)	ko00040: Pentose and glucuronate interconversions; ko00052: Galactose metabolism; ko00053: Ascorbate and aldarate metabolism; ko00520: Amino sugar and nucleotide sugar metabolism; ko01100: Metabolic pathways; ko01110: Biosynthesis of secondary metabolites	PREDICTED: uncharacterized protein LOC104110602 [Nicotiana tomentosiformis]	POLR1_ARATH RecName: Full=Retrovirus-related Pol polyprotein from transposon RE1; AltName: Full=Retro element 1 {ECO:0000303|PubMed:10689195}; Short=AtRE1 {ECO:0000303|PubMed:10689195}; Includes: RecName: Full=Protease RE1; EC=3.4.23.-; Includes: RecName: Full=Reverse transcriptase RE1; EC=2.7.7.49; Includes: RecName: Full=Endonuclease RE1;	At4g22040	GO:0004190,aspartic-type endopeptidase activity; GO:0004519,endonuclease activity; GO:0046872,metal ion binding; GO:0003676,nucleic acid binding; GO:0003964,RNA-directed DNA polymerase activity; GO:0015074,DNA integration; GO:0006310,DNA recombination; GO:0003674,molecular_function; GO:0003824,catalytic activity; GO:0004175,endopeptidase activity; GO:0008233,peptidase activity; GO:0070011,peptida…	--	--	--	--
LOC107818807	93.32	91.8	106.66	4.93	3.34	4.9	2888	2769	3235	149	102	153	-4.55007	2.73822e-180	2.20618e-176	down	NW_015820325.1	18985	23622	-	LOC107818807	protein_coding	K01761 methionine-gamma-lyase [EC:4.4.1.11] | (RefSeq) methionine gamma-lyase-like (A)	ko00270: Cysteine and methionine metabolism; ko00450: Selenocompound metabolism; ko01100: Metabolic pathways	PREDICTED: methionine gamma-lyase-like [Nicotiana attenuata]	MGL_ARATH RecName: Full=Methionine gamma-lyase; Short=AtMGL; EC=4.4.1.11; AltName: Full=L-methioninase;	At1g64660	GO:0005737,cytoplasm; GO:0005829,cytosol; GO:0016846,carbon-sulfur lyase activity; GO:0004123,cystathionine gamma-lyase activity; GO:0018826,methionine gamma-lyase activity; GO:0030170,pyridoxal phosphate binding; GO:0009970,cellular response to sulfate starvation; GO:0042631,cellular response to water deprivation; GO:0019343,cysteine biosynthetic process via cystathionine; GO:0019458,methionine …	PF01053.20:Cys/Met metabolism PLP-dependent enzyme	--	--	--
LOC107811604	150.9	157.79	161.33	0.27	0.15	0.26	4065	4143	4259	7	4	7	-9.53781	1.20432e-163	8.08603e-160	down	NW_015952362.1	20189	22853	-	LOC107811604	protein_coding	--	--	PREDICTED: bZIP transcription factor 60 [Nicotiana sylvestris]	BZP50_ORYSJ RecName: Full=bZIP transcription factor 50 {ECO:0000303|PubMed:18065552}; Short=OsbZIP50 {ECO:0000303|PubMed:18065552}; AltName: Full=OsBZIP74 {ECO:0000303|PubMed:22199238};	At1g42990	GO:0005789,endoplasmic reticulum membrane; GO:0016021,integral component of membrane; GO:0005634,nucleus; GO:0003677,DNA binding; GO:0003700,DNA-binding transcription factor activity; GO:0034976,response to endoplasmic reticulum stress; GO:0006986,response to unfolded protein; GO:0003674,molecular_function; GO:0003676,nucleic acid binding; GO:0005488,binding; GO:0097159,organic cyclic compound bi…	PF00170.21:bZIP transcription factor	bZIP	TF	bZIP
LOC107761770	4.6	4.57	4.81	44.79	60.56	48.11	193	187	198	1836	2507	2039	3.35956	8.30955e-160	4.78215e-156	up	NW_015874560.1	45447	49304	-	LOC107761770	lncRNA	K16732 Ase1/PRC1/MAP65 family protein | (RefSeq) 65-kDa microtubule-associated protein 3 (A)	--	PREDICTED: 65-kDa microtubule-associated protein 3 [Solanum tuberosum]	--	--	GO:0005737,cytoplasm; GO:0005874,microtubule; GO:0005819,spindle; GO:0008017,microtubule binding; GO:0000226,microtubule cytoskeleton organization; GO:0005515,protein binding; GO:0003674,molecular_function; GO:0005488,binding; GO:0008092,cytoskeletal protein binding; GO:0015631,tubulin binding; GO:0007017,microtubule-based process; GO:0007010,cytoskeleton organization; GO:0006996,organelle organi…	--	--	--	--
LOC107784032	55.27	52.46	59.28	340.13	329.3	349.44	882	816	927	5299	5181	5629	2.52273	6.95017e-150	3.49984e-146	up	NW_015798503.1	27081	29042	-	LOC107784032	protein_coding	--	--	PREDICTED: dormancy-associated protein homolog 3-like isoform X1 [Nicotiana tomentosiformis]	DRMH3_ARATH RecName: Full=Dormancy-associated protein homolog 3 {ECO:0000305}; AltName: Full=DRM1 homolog 3 {ECO:0000305};	At1g56220	--	PF05564.12:Dormancy/auxin associated protein	--	--	--
LOC107762023	19.1	19.33	23.56	173.54	270.25	205.94	364	359	440	3229	5078	3962	3.28967	2.80948e-130	1.25756e-126	up	NW_015787883.1	8667	10842	+	LOC107762023	protein_coding	K22759 coiled-coil-helix-coiled-coil-helix domain-containing protein 10 | (RefSeq) uncharacterized protein C6C3.02c-like (A)	--	PREDICTED: uncharacterized protein C6C3.02c-like [Nicotiana tomentosiformis]	--	At5g64400	GO:0005739,mitochondrion; GO:0005634,nucleus; GO:0007005,mitochondrion organization; GO:0006996,organelle organization; GO:0008150,biological_process; GO:0009987,cellular process; GO:0016043,cellular component organization; GO:0071840,cellular component organization or biogenesis; GO:0005622,intracellular; GO:0005575,cellular_component; GO:0005623,cell; GO:0005737,cytoplasm; GO:0043231,intracellu…	PF06747.13:CHCH domain	--	--	--
LOC107761889	0.04	0.32	0.16	171.34	195.32	174.37	1	8	4	4265	4910	4488	9.93768	2.05153e-129	8.26461e-126	up	NW_015874959.1	13560	16151	+	LOC107761889	protein_coding	--	--	bZIP transcription factor 60-like [Nicotiana tabacum]	BZP50_ORYSJ RecName: Full=bZIP transcription factor 50 {ECO:0000303|PubMed:18065552}; Short=OsbZIP50 {ECO:0000303|PubMed:18065552}; AltName: Full=OsBZIP74 {ECO:0000303|PubMed:22199238};	At1g42990	GO:0005789,endoplasmic reticulum membrane; GO:0016021,integral component of membrane; GO:0005634,nucleus; GO:0003677,DNA binding; GO:0003700,DNA-binding transcription factor activity; GO:0034976,response to endoplasmic reticulum stress; GO:0006986,response to unfolded protein; GO:0003674,molecular_function; GO:0003676,nucleic acid binding; GO:0005488,binding; GO:0097159,organic cyclic compound bi…	PF00170.21:bZIP transcription factor	bZIP	TF	bZIP
LOC107830822	117.92	105.31	130.83	4.58	8.37	4.1	3873	3371	4211	147	271	136	-4.47809	4.60426e-117	1.68621e-113	down	NW_015858552.1	41	3725	+	LOC107830822	protein_coding	K03921 acyl-[acyl-carrier-protein] desaturase [EC:1.14.19.2 1.14.19.11 1.14.19.26] | (RefSeq) stearoyl-[acyl-carrier-protein] 9-desaturase, chloroplastic (A)	ko00061: Fatty acid biosynthesis; ko01040: Biosynthesis of unsaturated fatty acids; ko01100: Metabolic pathways; ko01212: Fatty acid metabolism	PREDICTED: stearoyl-[acyl-carrier-protein]	STAD_SOLCO RecName: Full=Stearoyl-[acyl-carrier-protein] 9-desaturase, chloroplastic; Short=Stearoyl-ACP desaturase; EC=1.14.19.2 {ECO:0000250|UniProtKB:P22337}; AltName: Full=Acyl-[acyl-carrier-protein] desaturase; Flags: Precursor;	At2g43710	GO:0009507,chloroplast; GO:0045300,acyl-[acyl-carrier-protein] desaturase activity; GO:0046872,metal ion binding; GO:0102786,stearoyl-[acp] desaturase activity; GO:0006633,fatty acid biosynthetic process; GO:0003674,molecular_function; GO:0003824,catalytic activity; GO:0016491,oxidoreductase activity; GO:0016705,oxidoreductase activity, acting on paired donors, with incorporation or reduction of …	PF03405.14:Fatty acid desaturase	--	--	--
LOC107779655	64.73	69.67	61.79	0.14	0.05	0.11	2833	2972	2650	6	2	5	-9.44806	5.25551e-115	1.76432e-111	down	NW_015905379.1	119191	123152	+	LOC107779655	protein_coding	K01056 peptidyl-tRNA hydrolase, PTH1 family [EC:3.1.1.29] | (RefSeq) chloroplastic group IIB intron splicing facilitator CRS2, chloroplastic-like (A)	--	PREDICTED: uncharacterized protein LOC107779655 [Nicotiana tabacum]	--	At1g64720	GO:0016021,integral component of membrane; GO:0008289,lipid binding; GO:0003674,molecular_function; GO:0005488,binding; GO:0005575,cellular_component; GO:0016020,membrane; GO:0031224,intrinsic component of membrane; GO:0044425,membrane part	PF01852.19:START domain	--	--	--
LOC107779754	2.29	1.84	3.23	35.88	37.8	38.9	79	62	109	1208	1285	1354	3.84826	8.50953e-112	2.63697e-108	up	NW_015905480.1	9901	14709	-	LOC107779754	protein_coding	K05864 peptidyl-prolyl isomerase D [EC:5.2.1.8] | (RefSeq) peptidyl-prolyl cis-trans isomerase CYP40 isoform X1 (A)	--	PREDICTED: peptidyl-prolyl cis-trans isomerase CYP40 isoform X1 [Nicotiana tomentosiformis]	CYP40_ARATH RecName: Full=Peptidyl-prolyl cis-trans isomerase CYP40; Short=PPIase CYP40; EC=5.2.1.8; AltName: Full=Cyclophilin of 40 kDa; Short=Cyclophilin-40; AltName: Full=Protein SQUINT; AltName: Full=Rotamase CYP40;	At2g15790	GO:0005737,cytoplasm; GO:0005829,cytosol; GO:0016018,cyclosporin A binding; GO:0003755,peptidyl-prolyl cis-trans isomerase activity; GO:0010582,floral meristem determinacy; GO:0006457,protein folding; GO:0000413,protein peptidyl-prolyl isomerization; GO:0010050,vegetative phase change; GO:0003674,molecular_function; GO:0005488,binding; GO:0008144,drug binding; GO:0033218,amide binding; GO:0042277…	PF00160.21:Cyclophilin type peptidyl-prolyl cis-trans isomerase/CLD	--	--	--
LOC107808743	1.23	1.27	0.86	56.29	58.25	47.94	22	22	15	979	1023	862	5.50638	3.1169e-110	8.96888e-107	up	NW_015946782.1	63409	67990	-	LOC107808743	lncRNA	--	--	PREDICTED: uncharacterized protein LOC104245878 [Nicotiana sylvestris]	--	--	GO:0003676,nucleic acid binding; GO:0008270,zinc ion binding; GO:0003674,molecular_function; GO:0005488,binding; GO:0097159,organic cyclic compound binding; GO:1901363,heterocyclic compound binding; GO:0046872,metal ion binding; GO:0043167,ion binding; GO:0043169,cation binding; GO:0046914,transition metal ion binding	--	--	--	--
LOC107813258	0.42	0.46	0.46	15.84	20.8	18.35	18	19	19	656	870	786	5.26164	3.35115e-108	8.59912e-105	up	NW_015805565.1	2131	5662	+	LOC107813258	lncRNA	K21596 calmodulin-binding transcription activator | (RefSeq) calmodulin-binding transcription activator 4-like isoform X1 (A)	--	PREDICTED: calmodulin-binding transcription activator 4 [Nicotiana tomentosiformis]	--	--	GO:0005634,nucleus; GO:0005516,calmodulin binding; GO:0003677,DNA binding; GO:0005515,protein binding; GO:0003674,molecular_function; GO:0005488,binding; GO:0003676,nucleic acid binding; GO:0097159,organic cyclic compound binding; GO:1901363,heterocyclic compound binding; GO:0005622,intracellular; GO:0005575,cellular_component; GO:0005623,cell; GO:0043231,intracellular membrane-bounded organelle;…	--	--	--	--
LOC107823287	61.92	66.76	72.83	0.18	0.03	0.17	2123	2231	2447	6	1	6	-9.13145	3.41531e-108	8.59912e-105	down	NW_015833779.1	52988	55190	+	LOC107823287	protein_coding	--	--	PREDICTED: growth-regulating factor 8-like [Nicotiana tabacum]	GRF8_ARATH RecName: Full=Growth-regulating factor 8; Short=AtGRF8; AltName: Full=Transcription activator GRF8;	At4g24150	GO:0009941,chloroplast envelope; GO:0005634,nucleus; GO:0005524,ATP binding; GO:0048366,leaf development; GO:0006355,regulation of transcription, DNA-templated; GO:0006351,transcription, DNA-templated; GO:0000166,nucleotide binding; GO:0003674,molecular_function; GO:0005488,binding; GO:0008144,drug binding; GO:0017076,purine nucleotide binding; GO:0030554,adenyl nucleotide binding; GO:0032553,rib…	PF08879.10:WRC	GRF	TF	GRF
novel.13143	31.84	35.7	38.87	170.65	226.84	180.17	561	613	671	2935	3940	3204	2.34574	1.52983e-99	3.62525e-96	up	NW_015914152.1	58653	60832	-	--	--	--	--	--	--	--	--	--	--	--	--
LOC107764550	2.09	1.07	1.07	41.39	52.69	45.2	38	19	19	735	945	830	4.94067	2.13293e-97	4.77361e-94	up	NW_015883840.1	196	2932	-	LOC107764550	protein_coding	K23205 THAP domain-containing protein 4 | (RefSeq) UPF0678 fatty acid-binding protein-like protein At1g79260 isoform X1 (A)	--	PREDICTED: UPF0678 fatty acid-binding protein-like protein At1g79260 [Nicotiana tabacum]	Y1926_ARATH RecName: Full=UPF0678 fatty acid-binding protein-like protein At1g79260;	At1g79260	GO:0005829,cytosol; GO:0005622,intracellular; GO:0005575,cellular_component; GO:0005623,cell; GO:0005737,cytoplasm; GO:0044424,intracellular part; GO:0044444,cytoplasmic part; GO:0044464,cell part	PF08768.11:Domain of unknown function (DUF1794)	--	--	--
LOC107784557	0.65	0.49	1.03	40.26	52.8	58.85	11	8	17	663	878	1002	6.03358	1.28059e-94	2.7152e-91	up	NW_015911182.1	5745	8026	+	LOC107784557	lncRNA	--	--	hypothetical protein A4A49_26936 [Nicotiana attenuata]	--	--	--	--	--	--	--
novel.2046	0.58	0.47	0.86	11.44	14.88	14.15	33	26	48	638	838	816	4.3167	3.0723e-94	6.18838e-91	up	NW_015807628.1	9222	15795	-	--	--	--	--	PREDICTED: uncharacterized protein LOC104247563 [Nicotiana sylvestris]	SRP_VITRI RecName: Full=Stress-related protein;	--	--	--	--	--	--
LOC107796657	136.57	146.15	155.15	47.51	48.28	48.76	6484	6763	7219	2202	2260	2337	-1.68656	3.09991e-93	5.94667e-90	down	NW_015927047.1	37854	40257	+	LOC107796657	protein_coding	K03283 heat shock 70kDa protein 1/2/6/8 | (RefSeq) Nthsp70; heat shock 70 kDa protein (A)	ko03040: Spliceosome; ko04141: Protein processing in endoplasmic reticulum; ko04144: Endocytosis	PREDICTED: heat shock 70 kDa protein [Nicotiana tomentosiformis]	HSP70_SOYBN RecName: Full=Heat shock 70 kDa protein;	At1g16030	GO:0005737,cytoplasm; GO:0005524,ATP binding; GO:0016887,ATPase activity; GO:0031072,heat shock protein binding; GO:0051787,misfolded protein binding; GO:0044183,protein binding involved in protein folding; GO:0051082,unfolded protein binding; GO:0034620,cellular response to unfolded protein; GO:0051085,chaperone cofactor-dependent protein refolding; GO:0042026,protein refolding; GO:0000166,nucle…	PF00012.20:Hsp70 protein	--	--	--
LOC107804960	26.59	21.22	20.06	190.97	193.44	180.15	261	203	193	1830	1872	1785	2.96583	7.99577e-92	1.46413e-88	up	NW_015940043.1	35154	36248	-	LOC107804960	protein_coding	K14320 aladin | (RefSeq) aladin-like (A)	ko03013: RNA transport	PREDICTED: aladin-like [Nicotiana tabacum]	AAAS_ARATH RecName: Full=Aladin {ECO:0000303|PubMed:21189294};	At3g56900	GO:0005783,endoplasmic reticulum; GO:0005635,nuclear envelope; GO:0005643,nuclear pore; GO:0051028,mRNA transport; GO:0006913,nucleocytoplasmic transport; GO:0015031,protein transport; GO:0006403,RNA localization; GO:0006810,transport; GO:0008150,biological_process; GO:0015931,nucleobase-containing compound transport; GO:0033036,macromolecule localization; GO:0050657,nucleic acid transport; GO:00…	--	--	--	--
LOC107760634	5.26	5.82	5.83	39.34	40.07	46.42	138	149	150	1008	1037	1230	2.80543	1.323e-89	2.31726e-86	up	NW_015870723.1	97617	108355	+	LOC107760634	protein_coding	K01358 ATP-dependent Clp protease, protease subunit [EC:3.4.21.92] | (RefSeq) ATP-dependent Clp protease proteolytic subunit 5, chloroplastic-like (A)	--	PREDICTED: ATP-dependent Clp protease proteolytic subunit 5, chloroplastic-like [Nicotiana tomentosiformis]	CLPP5_ARATH RecName: Full=ATP-dependent Clp protease proteolytic subunit 5, chloroplastic {ECO:0000303|PubMed:11299370}; EC=3.4.21.92; AltName: Full=Endopeptidase ClpP5 {ECO:0000303|PubMed:11299370}; Short=nClpP5; AltName: Full=nClpP1; Flags: Precursor;	At1g02560	GO:0009507,chloroplast; GO:0009941,chloroplast envelope; GO:0009570,chloroplast stroma; GO:0009534,chloroplast thylakoid; GO:0009840,chloroplastic endopeptidase Clp complex; GO:0009368,endopeptidase Clp complex; GO:0005576,extracellular region; GO:0009532,plastid stroma; GO:0009579,thylakoid; GO:0004176,ATP-dependent peptidase activity; GO:0051117,ATPase binding; GO:0004252,serine-type endopeptid…	PF00574.23:Clp protease	--	--	--
LOC107761890	0.59	0.45	0.47	11.57	15.76	14.79	27	20	21	520	715	687	4.71219	1.38665e-89	2.32755e-86	up	NW_015874959.1	17464	24011	+	LOC107761890	protein_coding	K00895 diphosphate-dependent phosphofructokinase [EC:2.7.1.90] | (RefSeq) pyrophosphate--fructose 6-phosphate 1-phosphotransferase subunit alpha (A)	ko00010: Glycolysis / Gluconeogenesis; ko00030: Pentose phosphate pathway; ko00051: Fructose and mannose metabolism; ko01100: Metabolic pathways; ko01110: Biosynthesis of secondary metabolites	PREDICTED: pyrophosphate--fructose 6-phosphate 1-phosphotransferase subunit alpha [Nicotiana tomentosiformis]	PFPA_SOLTU RecName: Full=Pyrophosphate--fructose 6-phosphate 1-phosphotransferase subunit alpha {ECO:0000255|HAMAP-Rule:MF_03185}; Short=PFP {ECO:0000255|HAMAP-Rule:MF_03185}; AltName: Full=6-phosphofructokinase, pyrophosphate dependent {ECO:0000255|HAMAP-Rule:MF_03185}; AltName: Full=PPi-PFK {ECO:0000255|HAMAP-Rule:MF_03185}; AltName: Full=Pyrophosphate-dependent 6-phosphofructose-1-kinase {ECO:…	At1g76550	GO:0005829,cytosol; GO:0003872,6-phosphofructokinase activity; GO:0005524,ATP binding; GO:0047334,diphosphate-fructose-6-phosphate 1-phosphotransferase activity; GO:0046872,metal ion binding; GO:0008443,phosphofructokinase activity; GO:0015979,photosynthesis; GO:0009749,response to glucose; GO:0003674,molecular_function; GO:0003824,catalytic activity; GO:0016301,kinase activity; GO:0016740,transf…	PF00365.20:Phosphofructokinase	--	--	--
LOC107777784	6.31	7.57	7.47	41.62	42.46	43.88	200	234	232	1288	1327	1404	2.49531	1.45963e-89	2.35204e-86	up	NW_015797106.1	5027	8278	+	LOC107777784	protein_coding	K01184 polygalacturonase [EC:3.2.1.15] | (RefSeq) probable polygalacturonase At3g15720 (A)	ko00040: Pentose and glucuronate interconversions; ko01100: Metabolic pathways	PREDICTED: probable polygalacturonase isoform X1 [Nicotiana tomentosiformis]	PGLR_VITVI RecName: Full=Probable polygalacturonase; Short=PG {ECO:0000250|UniProtKB:Q7M1E7}; EC=3.2.1.15; AltName: Full=Pectinase {ECO:0000250|UniProtKB:Q7M1E7};	At3g61490	GO:0016021,integral component of membrane; GO:0004650,polygalacturonase activity; GO:0005975,carbohydrate metabolic process; GO:0003674,molecular_function; GO:0003824,catalytic activity; GO:0004553,hydrolase activity, hydrolyzing O-glycosyl compounds; GO:0016787,hydrolase activity; GO:0016798,hydrolase activity, acting on glycosyl bonds; GO:0008152,metabolic process; GO:0008150,biological_process…	PF00295.17:Glycosyl hydrolases family 28	--	--	--
LOC107821893	61.09	64.08	67.63	0.39	0.04	0.08	1437	1469	1559	9	1	2	-8.6382	2.01706e-89	3.12529e-86	down	NW_015829638.1	38359	41048	-	LOC107821893	protein_coding	K20721 reticulon-1 | (RefSeq) reticulon-like protein B1 (A)	--	PREDICTED: reticulon-like protein B4 [Nicotiana tabacum]	RTNLB_ARATH RecName: Full=Reticulon-like protein B2; Short=AtRTNLB2; AltName: Full=VirB2-interacting protein 2;	At4g11220	GO:0005783,endoplasmic reticulum; GO:0005789,endoplasmic reticulum membrane; GO:0071782,endoplasmic reticulum tubular network; GO:0005794,Golgi apparatus; GO:0071458,integral component of cytoplasmic side of endoplasmic reticulum membrane; GO:0005886,plasma membrane; GO:0003729,mRNA binding; GO:0071786,endoplasmic reticulum tubular network organization; GO:0003674,molecular_function; GO:0003676,n…	PF02453.17:Reticulon	--	--	--
LOC107785757	48.32	51.37	60.25	193.16	245.68	220.16	689	714	842	2689	3454	3169	1.94895	5.64718e-89	8.4258e-86	up	NW_015912513.1	2224	3044	-	LOC107785757	protein_coding	K09286 EREBP-like factor | (RefSeq) ethylene-responsive transcription factor RAP2-13 (A)	--	PREDICTED: ethylene-responsive transcription factor ERF003-like [Nicotiana sylvestris]	ERF03_ARATH RecName: Full=Ethylene-responsive transcription factor ERF003;	At5g25190	GO:0005634,nucleus; GO:0003677,DNA binding; GO:0003700,DNA-binding transcription factor activity; GO:0009873,ethylene-activated signaling pathway; GO:0003674,molecular_function; GO:0003676,nucleic acid binding; GO:0005488,binding; GO:0097159,organic cyclic compound binding; GO:1901363,heterocyclic compound binding; GO:0140110,transcription regulator activity; GO:0000160,phosphorelay signal transd…	PF00847.20:AP2 domain	AP2/ERF-ERF	TF	AP2/ERF->AP2/ERF-ERF
LOC107770659	613.14	606.18	576.3	201.74	216.27	213.6	28445	27409	26201	9137	9892	10003	-1.59903	2.71305e-86	3.9034e-83	down	NW_015890776.1	15959	19279	+	LOC107770659	protein_coding	K04079 molecular chaperone HtpG | (RefSeq) NtHsp90, OINtHsp90, hsp90; heat shock cognate protein 80-like (A)	ko04141: Protein processing in endoplasmic reticulum; ko04626: Plant-pathogen interaction	heat shock cognate protein 80-like [Nicotiana tabacum]	HSP80_SOLLC RecName: Full=Heat shock cognate protein 80;	At5g56030	GO:0005829,cytosol; GO:0048471,perinuclear region of cytoplasm; GO:0005886,plasma membrane; GO:0032991,protein-containing complex; GO:0005524,ATP binding; GO:0016887,ATPase activity; GO:0051082,unfolded protein binding; GO:0034605,cellular response to heat; GO:0006457,protein folding; GO:0050821,protein stabilization; GO:0000166,nucleotide binding; GO:0003674,molecular_function; GO:0005488,bindin…	PF00183.18:Hsp90 protein	--	--	--
LOC107770931	9.37	8.73	9.17	43.08	45.72	43.87	295	268	283	1324	1419	1394	2.19173	1.17311e-85	1.62961e-82	up	NW_015891040.1	6281	9048	-	LOC107770931	protein_coding	K00789 S-adenosylmethionine synthetase [EC:2.5.1.6] | (RefSeq) S-adenosylmethionine synthase 2 (A)	ko00270: Cysteine and methionine metabolism; ko01100: Metabolic pathways; ko01110: Biosynthesis of secondary metabolites; ko01230: Biosynthesis of amino acids; ko01240: Biosynthesis of cofactors	PREDICTED: S-adenosylmethionine synthase 2 [Nicotiana tomentosiformis]	METK2_SOLLC RecName: Full=S-adenosylmethionine synthase 2; Short=AdoMet synthase 2; EC=2.5.1.6 {ECO:0000250|UniProtKB:Q96551}; AltName: Full=Methionine adenosyltransferase 2; Short=MAT 2;	At4g01850	GO:0005829,cytosol; GO:0005524,ATP binding; GO:0046872,metal ion binding; GO:0004478,methionine adenosyltransferase activity; GO:0006730,one-carbon metabolic process; GO:0006556,S-adenosylmethionine biosynthetic process; GO:0000166,nucleotide binding; GO:0003674,molecular_function; GO:0005488,binding; GO:0008144,drug binding; GO:0017076,purine nucleotide binding; GO:0030554,adenyl nucleotide bind…	PF02773.16:S-adenosylmethionine synthetase, C-terminal domain	--	--	--
novel.4111	131.05	146.48	156.02	468.86	492.37	481.77	3287	3581	3835	11481	12176	12198	1.6471	1.06581e-84	1.4312e-81	up	NW_015834030.1	16081	17350	.	--	--	--	--	hypothetical protein A4A49_03199 [Nicotiana attenuata]	--	At4g28240	--	PF12609.8:Wound-induced protein	--	--	--
LOC107759526	10.52	11.48	10.75	0.11	0.09	0.1	711	756	712	7	6	7	-6.86999	1.64536e-84	2.13817e-81	down	NW_015867070.1	17342	26732	-	LOC107759526	protein_coding	K11835 ubiquitin carboxyl-terminal hydrolase 4/11 [EC:3.4.19.12] | (RefSeq) ubiquitin carboxyl-terminal hydrolase 5-like isoform X1 (A)	--	PREDICTED: ubiquitin carboxyl-terminal hydrolase 9-like [Nicotiana tabacum]	UBP10_ARATH RecName: Full=Ubiquitin carboxyl-terminal hydrolase 10; EC=3.4.19.12; AltName: Full=Deubiquitinating enzyme 10; Short=AtUBP10; AltName: Full=Ubiquitin thioesterase 10; AltName: Full=Ubiquitin-specific-processing protease 10;	At4g10590	GO:0004843,thiol-dependent ubiquitin-specific protease activity; GO:0016579,protein deubiquitination; GO:0006511,ubiquitin-dependent protein catabolic process; GO:0003674,molecular_function; GO:0003824,catalytic activity; GO:0008234,cysteine-type peptidase activity; GO:0036459,thiol-dependent ubiquitinyl hydrolase activity; GO:0008233,peptidase activity; GO:0070011,peptidase activity, acting on L…	PF00443.29:Ubiquitin carboxyl-terminal hydrolase	--	--	--
LOC107827456	47.01	46.4	53.52	0.18	0	0.11	1634	1572	1823	6	0	4	-9.0733	2.95101e-83	3.71505e-80	down	NW_015847463.1	58575	63279	-	LOC107827456	protein_coding	K01784 UDP-glucose 4-epimerase [EC:5.1.3.2] | (RefSeq) UDP-glucose 4-epimerase GEPI48-like (A)	ko00052: Galactose metabolism; ko00520: Amino sugar and nucleotide sugar metabolism; ko01100: Metabolic pathways	PREDICTED: UDP-glucose 4-epimerase GEPI48-like [Nicotiana tabacum]	GALE2_CYATE RecName: Full=UDP-glucose 4-epimerase GEPI48; EC=5.1.3.2; AltName: Full=Galactowaldenase; AltName: Full=UDP-galactose 4-epimerase;	At4g10960	GO:0003978,UDP-glucose 4-epimerase activity; GO:0006012,galactose metabolic process; GO:0003674,molecular_function; GO:0003824,catalytic activity; GO:0016853,isomerase activity; GO:0016854,racemase and epimerase activity; GO:0016857,racemase and epimerase activity, acting on carbohydrates and derivatives; GO:0008152,metabolic process; GO:0005975,carbohydrate metabolic process; GO:0005996,monosacc…	PF16363.5:GDP-mannose 4,6 dehydratase	--	--	--
LOC107772501	106.68	100.73	117.93	353.54	478.28	429.36	828	762	897	2679	3660	3364	1.8575	3.89178e-82	4.75092e-79	up	NW_015894107.1	191	583	+	LOC107772501	protein_coding	K03094 S-phase kinase-associated protein 1 | (RefSeq) SKP1-like protein 1A (A)	ko04120: Ubiquitin mediated proteolysis; ko04141: Protein processing in endoplasmic reticulum	PREDICTED: SKP1-like protein 1A [Nicotiana tabacum]	SKP1B_ARATH RecName: Full=SKP1-like protein 1B; AltName: Full=SKP1-like 2; AltName: Full=UFO-binding protein 2;	At5g42190	GO:0005737,cytoplasm; GO:0005829,cytosol; GO:0005634,nucleus; GO:0009536,plastid; GO:0097602,cullin family protein binding; GO:0009734,auxin-activated signaling pathway; GO:0007059,chromosome segregation; GO:0009793,embryo development ending in seed dormancy; GO:0009873,ethylene-activated signaling pathway; GO:0016567,protein ubiquitination; GO:0031146,SCF-dependent proteasomal ubiquitin-dependen…	PF01466.19:Skp1 family, dimerisation domain	--	--	--
LOC107759092	83.36	85.17	84.22	235.86	253.52	243.26	1918	1910	1899	5298	5751	5650	1.4449	1.42563e-81	1.68916e-78	up	NW_015865638.1	58229	59393	+	LOC107759092	protein_coding	--	--	PREDICTED: zinc finger A20 and AN1 domain-containing stress-associated protein 5 [Nicotiana sylvestris]	SAP5_ARATH RecName: Full=Zinc finger A20 and AN1 domain-containing stress-associated protein 5; Short=AtSAP5;	At3g12630	GO:0005634,nucleus; GO:0003677,DNA binding; GO:0004842,ubiquitin-protein transferase activity; GO:0008270,zinc ion binding; GO:0051865,protein autoubiquitination; GO:0016567,protein ubiquitination; GO:0006970,response to osmotic stress; GO:0009414,response to water deprivation; GO:0003674,molecular_function; GO:0003676,nucleic acid binding; GO:0005488,binding; GO:0097159,organic cyclic compound b…	PF01754.16:A20-like zinc finger	--	--	--
LOC107823082	0.65	1.64	1.04	34.75	47.16	42.1	9	22	14	467	640	585	5.1237	1.27006e-73	1.46184e-70	up	NW_015833255.1	1169	5188	+	LOC107823082	protein_coding	K13456 RPM1-interacting protein 4 | (RefSeq) RPM1-interacting protein 4-like (A)	ko04626: Plant-pathogen interaction	PREDICTED: RPM1-interacting protein 4-like [Nicotiana tabacum]	RIN4_ARATH RecName: Full=RPM1-interacting protein 4;	At3g25070	GO:0005829,cytosol; GO:0012505,endomembrane system; GO:0019897,extrinsic component of plasma membrane; GO:0016020,membrane; GO:0005886,plasma membrane; GO:0042742,defense response to bacterium; GO:0002758,innate immune response-activating signal transduction; GO:0034051,negative regulation of plant-type hypersensitive response; GO:0009626,plant-type hypersensitive response; GO:0006468,protein pho…	PF05627.11:Cleavage site for pathogenic type III effector avirulence factor Avr	--	--	--
LOC107830163	29.21	29.92	28.76	88.18	96.85	97.96	687	686	663	2025	2246	2326	1.59463	1.31252e-73	1.46874e-70	up	NW_015856419.1	24534	27190	+	LOC107830163	protein_coding	K20721 reticulon-1 | (RefSeq) reticulon-like protein B1 (A)	--	PREDICTED: reticulon-like protein B4 [Nicotiana sylvestris]	RTNLB_ARATH RecName: Full=Reticulon-like protein B2; Short=AtRTNLB2; AltName: Full=VirB2-interacting protein 2;	At4g11220	GO:0005783,endoplasmic reticulum; GO:0005789,endoplasmic reticulum membrane; GO:0071782,endoplasmic reticulum tubular network; GO:0005794,Golgi apparatus; GO:0071458,integral component of cytoplasmic side of endoplasmic reticulum membrane; GO:0005886,plasma membrane; GO:0003729,mRNA binding; GO:0071786,endoplasmic reticulum tubular network organization; GO:0003674,molecular_function; GO:0003676,n…	PF02453.17:Reticulon	--	--	--
novel.15016	7.11	7.21	10.42	62.74	93.19	83.65	87	86	125	750	1125	1034	3.17842	9.08854e-70	9.89545e-67	up	NW_015925345.1	44995	47541	+	--	--	--	--	--	--	--	--	--	--	--	--
LOC107763262	7.21	7.06	7.54	0.07	0	0.1	653	623	669	6	0	9	-7.11872	1.25236e-69	1.32767e-66	down	NW_015879560.1	61962	70476	+	LOC107763262	protein_coding	K12235 serine racemase [EC:5.1.1.18] | (RefSeq) uncharacterized protein LOC110763563 isoform X1 (A)	ko00260: Glycine, serine and threonine metabolism; ko01100: Metabolic pathways	PREDICTED: uncharacterized protein LOC109207205 [Nicotiana attenuata]	--	At2g12210	--	PF02992.14:Transposase family tnp2	--	--	--
LOC107763527	68.64	63.2	69.28	24.06	25.26	27.4	4445	3989	4397	1521	1613	1791	-1.48123	2.31662e-69	2.39295e-66	down	NW_015880477.1	740	5873	-	LOC107763527	protein_coding	K03695 ATP-dependent Clp protease ATP-binding subunit ClpB | (RefSeq) chaperone protein ClpB1 (A)	--	PREDICTED: chaperone protein ClpB1 [Nicotiana sylvestris]	CLPB1_ARATH RecName: Full=Chaperone protein ClpB1; AltName: Full=ATP-dependent Clp protease ATP-binding subunit ClpB homolog 1; AltName: Full=Casein lytic proteinase B1; AltName: Full=Heat shock protein 101; AltName: Full=Protein DEFECTIVE IN LONG-TERM ACQUIRED THERMOTOLERANCE {ECO:0000303|PubMed:23439916};	At1g74310	GO:0009941,chloroplast envelope; GO:0009570,chloroplast stroma; GO:0005737,cytoplasm; GO:0005829,cytosol; GO:0005634,nucleus; GO:0005524,ATP binding; GO:0016887,ATPase activity; GO:0034605,cellular response to heat; GO:0071456,cellular response to hypoxia; GO:0045727,positive regulation of translation; GO:0043335,protein unfolding; GO:0009408,response to heat; GO:0000166,nucleotide binding; GO:00…	PF07724.14:AAA domain (Cdc48 subfamily)	--	--	--
LOC107817520	441.59	426.34	486.45	162.66	206.12	199.51	21306	20049	23001	7662	9805	9717	-1.34857	4.86215e-69	4.89679e-66	down	NW_015816577.1	63761	68117	-	LOC107817520	protein_coding	K04079 molecular chaperone HtpG | (RefSeq) heat shock protein 83-like (A)	ko04141: Protein processing in endoplasmic reticulum; ko04626: Plant-pathogen interaction	PREDICTED: heat shock protein 83-like [Nicotiana tabacum]	HSP83_IPONI RecName: Full=Heat shock protein 83;	At5g52640	GO:0005737,cytoplasm; GO:0005524,ATP binding; GO:0016887,ATPase activity; GO:0051082,unfolded protein binding; GO:0006457,protein folding; GO:0000166,nucleotide binding; GO:0003674,molecular_function; GO:0005488,binding; GO:0008144,drug binding; GO:0017076,purine nucleotide binding; GO:0030554,adenyl nucleotide binding; GO:0032553,ribonucleotide binding; GO:0032555,purine ribonucleotide binding; …	PF00183.18:Hsp90 protein	--	--	--
LOC107790861	14.76	15.84	13.36	0.03	0.07	0.04	1021	1068	906	2	5	3	-8.33228	1.03258e-67	1.01457e-64	down	NW_015919026.1	38172	43688	+	LOC107790861	protein_coding	K14494 DELLA protein | (RefSeq) DELLA protein GAIP-B-like (A)	ko04075: Plant hormone signal transduction	PREDICTED: protein NLP6-like [Nicotiana tabacum]	NLP7_ARATH RecName: Full=Protein NLP7; Short=AtNLP7; AltName: Full=NIN-like protein 7; AltName: Full=Nodule inception protein-like protein 7;	At4g24020	GO:0005634,nucleus; GO:0001046,core promoter sequence-specific DNA binding; GO:0003700,DNA-binding transcription factor activity; GO:0000976,transcription regulatory region sequence-specific DNA binding; GO:0042128,nitrate assimilation; GO:0010167,response to nitrate; GO:0009414,response to water deprivation; GO:0010118,stomatal movement; GO:0001047,core promoter binding; GO:0001067,regulatory re…	PF02042.15:RWP-RK domain	RWP-RK	TF	RWP-RK
LOC107828013	0.05	0.12	0.26	14.21	10.15	15.37	3	7	15	828	597	926	6.46912	7.7934e-66	7.47517e-63	up	NW_015849309.1	5947	16121	-	LOC107828013	protein_coding	K16189 phytochrome-interacting factor 4 | (RefSeq) transcription factor PIF4-like isoform X1 (A)	ko04075: Plant hormone signal transduction	PREDICTED: transcription factor PIF1 [Nicotiana sylvestris]	PIF1_ARATH RecName: Full=Transcription factor PIF1; AltName: Full=Basic helix-loop-helix protein 15; Short=AtbHLH15; Short=bHLH 15; AltName: Full=Protein PHY-INTERACTING FACTOR 1; AltName: Full=Protein PHYTOCHROME INTERACTING FACTOR 3-LIKE 5; AltName: Full=Transcription factor EN 101; AltName: Full=bHLH transcription factor bHLH015;	At2g20180	GO:0005634,nucleus; GO:0003677,DNA binding; GO:0003700,DNA-binding transcription factor activity; GO:0042802,identical protein binding; GO:0010313,phytochrome binding; GO:0046983,protein dimerization activity; GO:0015995,chlorophyll biosynthetic process; GO:0009740,gibberellic acid mediated signaling pathway; GO:0006783,heme biosynthetic process; GO:0009959,negative gravitropism; GO:0010100,negat…	PF00010.26:Helix-loop-helix DNA-binding domain	bHLH	TF	bHLH
LOC107825224	35.7	37.1	45.11	9.25	12.08	11.37	1711	1733	2119	433	571	550	-1.94408	1.09534e-65	1.02618e-62	down	NW_015840218.1	1001	14915	+	LOC107825224	protein_coding	K03350 anaphase-promoting complex subunit 3 | (RefSeq) Cdc27B, NtCdc27B2; cell division cycle protein 27 homolog B-like (A)	ko04120: Ubiquitin mediated proteolysis	cell division cycle protein 27 homolog B-like [Nicotiana tabacum]	CD27B_ARATH RecName: Full=Cell division cycle protein 27 homolog B; Short=CDC27 homolog B; AltName: Full=Protein HOBBIT;	At2g20000	GO:0005680,anaphase-promoting complex; GO:0009504,cell plate; GO:0005737,cytoplasm; GO:0005634,nucleus; GO:0005819,spindle; GO:0031145,anaphase-promoting complex-dependent catabolic process; GO:0030154,cell differentiation; GO:0051301,cell division; GO:0007091,metaphase/anaphase transition of mitotic cell cycle; GO:0045842,positive regulation of mitotic metaphase/anaphase transition; GO:0016567,p…	PF00515.28:Tetratricopeptide repeat	--	--	--
LOC107777152	0.57	0.39	0.96	48.96	53.08	49.88	6	4	10	506	554	533	6.21829	2.4722e-65	2.26347e-62	up	NW_015902594.1	20684	21452	-	LOC107777152	protein_coding	--	--	PREDICTED: defensin-like protein 1 [Nicotiana tabacum]	DEF19_ARATH RecName: Full=Defensin-like protein 19; AltName: Full=Defensin AMP1 protein; AltName: Full=Low-molecular-weight cysteine-rich protein 78; Short=Protein LCR78; AltName: Full=Plant defensin 1.4; Flags: Precursor;	At1g19610	GO:0005576,extracellular region; GO:0006952,defense response; GO:0050832,defense response to fungus; GO:0031640,killing of cells of other organism; GO:0006950,response to stress; GO:0008150,biological_process; GO:0050896,response to stimulus; GO:0009605,response to external stimulus; GO:0009607,response to biotic stimulus; GO:0051707,response to other organism; GO:0009620,response to fungus; GO:0…	PF00304.20:Gamma-thionin family	--	--	--
LOC107817682	332.19	369.26	358.38	1108.32	1103.55	1071.9	4435	4805	4689	14446	14526	14446	1.54479	5.03333e-63	4.50595e-60	up	NW_015816976.1	11801	13583	+	LOC107817682	protein_coding	--	--	PREDICTED: desiccation protectant protein Lea14 homolog [Nicotiana tabacum]	LEA14_SOYBN RecName: Full=Desiccation protectant protein Lea14 homolog;	At1g01470	GO:0005829,cytosol; GO:0009269,response to desiccation; GO:0001101,response to acid chemical; GO:0006950,response to stress; GO:0008150,biological_process; GO:0009414,response to water deprivation; GO:0009415,response to water; GO:0009628,response to abiotic stimulus; GO:0010035,response to inorganic substance; GO:0042221,response to chemical; GO:0050896,response to stimulus; GO:1901700,response …	PF03168.13:Late embryogenesis abundant protein	--	--	--
LOC107784899	53.8	43.82	53.1	173.63	232.76	202.12	611	485	591	1925	2606	2317	1.91571	1.3806e-62	1.20907e-59	up	NW_015911587.1	15829	18536	-	LOC107784899	lncRNA	K02918 large subunit ribosomal protein L35e | (RefSeq) 60S ribosomal protein L35-like (A)	ko03010: Ribosome	PREDICTED: 60S ribosomal protein L35-like isoform X1 [Nicotiana tabacum]	RL351_ARATH RecName: Full=60S ribosomal protein L35-1;	At2g39390	GO:0005829,cytosol; GO:0022625,cytosolic large ribosomal subunit; GO:0005730,nucleolus; GO:0009506,plasmodesma; GO:0003729,mRNA binding; GO:0003735,structural constituent of ribosome; GO:0000463,maturation of LSU-rRNA from tricistronic rRNA transcript (SSU-rRNA, 5.8S rRNA, LSU-rRNA); GO:0006412,translation; GO:0003674,molecular_function; GO:0003676,nucleic acid binding; GO:0003723,RNA binding; GO…	--	--	--	--
LOC107776510	52.62	55.19	54.85	178.22	171.25	178.04	1165	1191	1190	3852	3738	3979	1.61078	5.56642e-62	4.77113e-59	up	NW_015901860.1	3541	5871	+	LOC107776510	protein_coding	K22547 arsenate reductase [EC:1.20.4.1] | (RefSeq) protein HIGH ARSENIC CONTENT 1, mitochondrial (A)	--	PREDICTED: thiosulfate sulfurtransferase 16, chloroplastic-like [Nicotiana sylvestris]	STR15_ARATH RecName: Full=Rhodanese-like domain-containing protein 15, chloroplastic; AltName: Full=Protein DARK INDUCIBLE 1; AltName: Full=Senescence-associated protein 1; Short=AtSEN1; AltName: Full=Sulfurtransferase 15; Short=AtStr15; Flags: Precursor;	At4g35770	GO:0009507,chloroplast; GO:0009579,thylakoid; GO:0007568,aging; GO:0009753,response to jasmonic acid; GO:0006979,response to oxidative stress; GO:0009611,response to wounding; GO:0008150,biological_process; GO:0032502,developmental process; GO:0001101,response to acid chemical; GO:0009719,response to endogenous stimulus; GO:0009725,response to hormone; GO:0010033,response to organic substance; GO…	PF00581.20:Rhodanese-like domain	--	--	--
novel.17761	0.35	0.36	0.21	11.46	17.05	13.44	12	12	7	380	571	461	5.39848	1.3255e-61	1.11245e-58	up	NW_015945580.1	58381	66513	+	--	--	--	--	hypothetical protein A4A49_08977 [Nicotiana attenuata]	--	--	--	--	--	--	--
LOC107832525	817.53	884.83	978.24	2666.09	2687.05	2693.97	7524	7937	8823	23955	24382	25028	1.50002	4.72236e-61	3.88245e-58	up	NW_015793046.1	2207	2813	+	LOC107832525	protein_coding	--	--	PREDICTED: proteinase inhibitor PSI-1.2-like [Nicotiana tabacum]	IP23_CAPAN RecName: Full=Proteinase inhibitor PSI-1.2;	--	GO:0004867,serine-type endopeptidase inhibitor activity; GO:0003674,molecular_function; GO:0004857,enzyme inhibitor activity; GO:0004866,endopeptidase inhibitor activity; GO:0061135,endopeptidase regulator activity; GO:0098772,molecular function regulator; GO:0030414,peptidase inhibitor activity; GO:0030234,enzyme regulator activity; GO:0061134,peptidase regulator activity	PF02428.15:Potato type II proteinase inhibitor family	--	--	--
LOC107796869	556.58	594.39	583.59	261.96	314	302.91	15785	16430	16220	7253	8780	8672	-1.07555	3.8377e-60	3.09204e-57	down	NW_015927329.1	25368	28174	-	LOC107796869	protein_coding	K12472 epidermal growth factor receptor substrate 15 | (RefSeq) GATA zinc finger domain-containing protein 14-like (A)	ko04144: Endocytosis	PREDICTED: BURP domain protein RD22-like isoform X1 [Nicotiana tabacum]	RD22_ARATH RecName: Full=BURP domain protein RD22 {ECO:0000303|PubMed:9790599}; AltName: Full=Dehydration-responsive protein RD22 {ECO:0000303|PubMed:8479424}; Flags: Precursor;	At5g25610	GO:0005768,endosome; GO:0005794,Golgi apparatus; GO:0005802,trans-Golgi network; GO:0003729,mRNA binding; GO:0009651,response to salt stress; GO:0003674,molecular_function; GO:0003676,nucleic acid binding; GO:0003723,RNA binding; GO:0005488,binding; GO:0097159,organic cyclic compound binding; GO:1901363,heterocyclic compound binding; GO:0006950,response to stress; GO:0006970,response to osmotic s…	PF03181.15:BURP domain	--	--	--
LOC107794468	18.81	16.32	18.24	75.38	74.75	74.03	363	307	345	1420	1422	1442	1.98241	4.41261e-60	3.48553e-57	up	NW_015923986.1	7544	9492	+	LOC107794468	protein_coding	K22547 arsenate reductase [EC:1.20.4.1] | (RefSeq) protein HIGH ARSENIC CONTENT 1, mitochondrial (A)	--	PREDICTED: thiosulfate sulfurtransferase 16, chloroplastic-like [Nicotiana tomentosiformis]	STR15_ARATH RecName: Full=Rhodanese-like domain-containing protein 15, chloroplastic; AltName: Full=Protein DARK INDUCIBLE 1; AltName: Full=Senescence-associated protein 1; Short=AtSEN1; AltName: Full=Sulfurtransferase 15; Short=AtStr15; Flags: Precursor;	At4g35770	GO:0009507,chloroplast; GO:0009579,thylakoid; GO:0007568,aging; GO:0009753,response to jasmonic acid; GO:0006979,response to oxidative stress; GO:0009611,response to wounding; GO:0008150,biological_process; GO:0032502,developmental process; GO:0001101,response to acid chemical; GO:0009719,response to endogenous stimulus; GO:0009725,response to hormone; GO:0010033,response to organic substance; GO…	PF00581.20:Rhodanese-like domain	--	--	--
LOC107776736	14.04	11.63	13.59	3.26	3.32	3.31	1279	1033	1213	290	298	304	-2.07958	3.41698e-59	2.64718e-56	down	NW_015902122.1	596	11487	+	LOC107776736	protein_coding	K14572 midasin | (RefSeq) midasin-like (A)	ko03008: Ribosome biogenesis in eukaryotes	PREDICTED: midasin-like, partial [Nicotiana tabacum]	MDN1_ARATH RecName: Full=Midasin {ECO:0000303|PubMed:23572950}; Short=AtMDN1 {ECO:0000303|PubMed:23572950}; AltName: Full=Dynein-related AAA-ATPase MDN1; AltName: Full=MIDAS-containing protein 1 {ECO:0000303|PubMed:23572950}; AltName: Full=Protein DWARF AND SHORT ROOT 1 {ECO:0000303|PubMed:27824150};	At1g67120	GO:0009941,chloroplast envelope; GO:0005737,cytoplasm; GO:0005730,nucleolus; GO:0005654,nucleoplasm; GO:0005634,nucleus; GO:0009506,plasmodesma; GO:0030687,preribosome, large subunit precursor; GO:0005524,ATP binding; GO:0016887,ATPase activity; GO:0009738,abscisic acid-activated signaling pathway; GO:0009553,embryo sac development; GO:0048638,regulation of developmental growth; GO:0000027,riboso…	--	--	--	--
LOC107820844	3.52	4.38	3.51	19.17	22.52	24.31	140	170	137	745	884	977	2.43655	5.94165e-58	4.51621e-55	up	NW_015826504.1	6065	8809	-	LOC107820844	protein_coding	K20619 cytochrome P450 family 78 subfamily A | (RefSeq) cytochrome P450 78A3 (A)	--	PREDICTED: cytochrome P450 78A3 [Nicotiana tomentosiformis]	C78A3_SOYBN RecName: Full=Cytochrome P450 78A3; EC=1.14.-.-;	At2g46660	GO:0020037,heme binding; GO:0005506,iron ion binding; GO:0004497,monooxygenase activity; GO:0016705,oxidoreductase activity, acting on paired donors, with incorporation or reduction of molecular oxygen; GO:0003674,molecular_function; GO:0005488,binding; GO:0046906,tetrapyrrole binding; GO:0048037,cofactor binding; GO:0097159,organic cyclic compound binding; GO:1901363,heterocyclic compound bindin…	PF00067.22:Cytochrome P450	--	--	--
novel.463	12.12	12.87	11.58	1.9	2.14	2.94	1304	1350	1221	200	227	319	-2.486	6.79075e-58	5.06602e-55	down	NW_015791028.1	33365	42200	+	--	--	K12856 pre-mRNA-processing factor 8 | (RefSeq) pre-mRNA-processing-splicing factor 8-like (A)	ko03040: Spliceosome	PREDICTED: pre-mRNA-processing-splicing factor 8A-like [Nicotiana tomentosiformis]	PRP8A_ARATH RecName: Full=Pre-mRNA-processing-splicing factor 8A {ECO:0000305}; AltName: Full=PRP8 homolog A {ECO:0000305}; Short=AtPRP8A {ECO:0000303|PubMed:19261069}; AltName: Full=Protein ABNORMAL SUSPENSOR 2 {ECO:0000303|Ref.3}; AltName: Full=Protein EMBRYO DEFECTIVE 14 {ECO:0000303|Ref.3}; AltName: Full=Protein EMBRYO DEFECTIVE 177 {ECO:0000303|Ref.3}; AltName: Full=Protein EMBRYO DEFECTIVE …	At1g80070	GO:0071013,catalytic step 2 spliceosome; GO:0005739,mitochondrion; GO:0005682,U5 snRNP; GO:0070122,isopeptidase activity; GO:0008237,metallopeptidase activity; GO:0097157,pre-mRNA intronic binding; GO:0030619,U1 snRNA binding; GO:0030620,U2 snRNA binding; GO:0030623,U5 snRNA binding; GO:0017070,U6 snRNA binding; GO:0000380,alternative mRNA splicing, via spliceosome; GO:0000398,mRNA splicing, via …	PF12134.8:PRP8 domain IV core	--	--	--
LOC107769640	22.44	22.76	23.89	56.84	68.93	72.06	803	794	838	1986	2432	2603	1.42214	2.31118e-57	1.69284e-54	up	NW_015889654.1	6072	8525	-	LOC107769640	protein_coding	--	--	PREDICTED: growth-regulating factor 8-like [Nicotiana tabacum]	GRF8_ARATH RecName: Full=Growth-regulating factor 8; Short=AtGRF8; AltName: Full=Transcription activator GRF8;	At4g24150	GO:0009941,chloroplast envelope; GO:0005634,nucleus; GO:0005524,ATP binding; GO:0048366,leaf development; GO:0006355,regulation of transcription, DNA-templated; GO:0006351,transcription, DNA-templated; GO:0000166,nucleotide binding; GO:0003674,molecular_function; GO:0005488,binding; GO:0008144,drug binding; GO:0017076,purine nucleotide binding; GO:0030554,adenyl nucleotide binding; GO:0032553,rib…	PF08879.10:WRC	GRF	TF	GRF
LOC107768592	52.14	56.8	56.93	189.04	193.8	174.74	728	773	779	2577	2668	2463	1.6622	3.10375e-56	2.23276e-53	up	NW_015888612.1	214947	217091	+	LOC107768592	protein_coding	--	--	PREDICTED: uncharacterized protein LOC104231201 isoform X1 [Nicotiana sylvestris]	DRMH3_ARATH RecName: Full=Dormancy-associated protein homolog 3 {ECO:0000305}; AltName: Full=DRM1 homolog 3 {ECO:0000305};	At1g56220	--	PF05564.12:Dormancy/auxin associated protein	--	--	--
LOC107814796	18.59	18.43	21.13	116.17	96.41	95.77	413	399	460	2520	2112	2148	2.32914	9.1729e-56	6.48299e-53	up	NW_015809447.1	1893	3017	-	LOC107814796	protein_coding	K09286 EREBP-like factor | (RefSeq) NtERF3b; ethylene-responsive transcription factor 4 (A)	--	ethylene-responsive transcription factor 4 [Nicotiana tabacum]	ERF4_NICSY RecName: Full=Ethylene-responsive transcription factor 4; AltName: Full=Ethylene-responsive element-binding factor 3; Short=EREBP-3; AltName: Full=Ethylene-responsive element-binding factor 4 homolog; AltName: Full=NsERF3;	At3g15210	GO:0005634,nucleus; GO:0003677,DNA binding; GO:0003700,DNA-binding transcription factor activity; GO:0006952,defense response; GO:0009873,ethylene-activated signaling pathway; GO:0003674,molecular_function; GO:0003676,nucleic acid binding; GO:0005488,binding; GO:0097159,organic cyclic compound binding; GO:1901363,heterocyclic compound binding; GO:0140110,transcription regulator activity; GO:00069…	PF00847.20:AP2 domain	AP2/ERF-ERF	TF	AP2/ERF->AP2/ERF-ERF
LOC107802006	6.19	4.86	3.93	0.67	0.79	0.68	1810	1386	1125	192	227	201	-2.90523	1.28937e-54	8.95555e-52	down	NW_015934946.1	47	20196	-	LOC107802006	protein_coding	K10691 E3 ubiquitin-protein ligase UBR4 [EC:2.3.2.27] | (RefSeq) auxin transport protein BIG (A)	--	PREDICTED: auxin transport protein BIG, partial [Nicotiana tabacum]	BIG_ARATH RecName: Full=Auxin transport protein BIG; AltName: Full=Protein ATTENUATED SHADE AVOIDANCE 1; AltName: Full=Protein CORYMBOSA1; AltName: Full=Protein DARK OVER-EXPRESSION OF CAB 1; AltName: Full=Protein LOW PHOSPHATE-RESISTANT ROOT 1; AltName: Full=Protein TRANSPORT INHIBITOR RESPONSE 3; AltName: Full=Protein UMBRELLA 1;	At3g02260	GO:0005829,cytosol; GO:0016021,integral component of membrane; GO:0009506,plasmodesma; GO:0008270,zinc ion binding; GO:0009926,auxin polar transport; GO:0009734,auxin-activated signaling pathway; GO:0048281,inflorescence morphogenesis; GO:0010311,lateral root formation; GO:0009640,photomorphogenesis; GO:0009733,response to auxin; GO:0009620,response to fungus; GO:0048364,root development; GO:0009…	PF13764.6:E3 ubiquitin-protein ligase UBR4	--	--	--
novel.14030	279.11	282.3	287.89	908.67	910.03	808.73	5551	5472	5611	17643	17844	16236	1.54343	1.27503e-53	8.70588e-51	up	NW_015919417.1	69647	70653	.	--	--	--	--	hypothetical protein A4A49_03199 [Nicotiana attenuata]	--	--	--	PF12609.8:Wound-induced protein	--	--	--
LOC107805387	124.96	100.48	132.22	609.57	561.23	497.1	1651	1294	1712	7863	7311	6630	2.14089	7.53752e-53	5.06082e-50	up	NW_015940775.1	28163	29104	+	LOC107805387	protein_coding	K03113 translation initiation factor 1 | (RefSeq) protein translation factor SUI1 homolog (A)	ko03013: RNA transport	PREDICTED: protein translation factor SUI1 homolog [Nicotiana tomentosiformis]	SUI1_MAIZE RecName: Full=Protein translation factor SUI1 homolog; AltName: Full=Protein GOS2;	At5g54940	GO:0003723,RNA binding; GO:0003743,translation initiation factor activity; GO:0003674,molecular_function; GO:0003676,nucleic acid binding; GO:0005488,binding; GO:0097159,organic cyclic compound binding; GO:1901363,heterocyclic compound binding; GO:0008135,translation factor activity, RNA binding	PF01253.22:Translation initiation factor SUI1	--	--	--
LOC107805036	6.76	9.47	9.36	42.65	50.82	48.06	115	157	156	708	852	825	2.37541	8.19377e-53	5.41125e-50	up	NW_015803472.1	28417	29277	+	LOC107805036	protein_coding	--	--	PREDICTED: uncharacterized protein LOC104227881 [Nicotiana sylvestris]	--	At1g69760	--	--	--	--	--
LOC107773662	4.32	3.79	5.92	30.36	40.39	34.28	82	70	110	562	755	656	2.81018	1.55568e-51	1.01082e-48	up	NW_015898485.1	578	2275	+	LOC107773662	protein_coding	K10669 2'-phosphotransferase [EC:2.7.1.160] | (RefSeq) tRNA 2'-phosphotransferase 1-like (A)	--	PREDICTED: tRNA 2'-phosphotransferase 1-like, partial [Nicotiana tabacum]	--	At2g45330	GO:0003950,NAD+ ADP-ribosyltransferase activity; GO:0000215,tRNA 2'-phosphotransferase activity; GO:0008033,tRNA processing; GO:0006388,tRNA splicing, via endonucleolytic cleavage and ligation; GO:0003674,molecular_function; GO:0003824,catalytic activity; GO:0016740,transferase activity; GO:0016757,transferase activity, transferring glycosyl groups; GO:0016763,transferase activity, transferring p…	PF01885.16:RNA 2'-phosphotransferase, Tpt1 / KptA family	--	--	--
LOC107810934	146.92	138.74	160.54	45.14	39.19	40.07	1947	1792	2085	584	512	536	-1.92502	2.87698e-51	1.83967e-48	down	NW_015951066.1	3492	4162	+	LOC107810934	protein_coding	K13993 HSP20 family protein | (RefSeq) class I heat shock protein-like (A)	ko04141: Protein processing in endoplasmic reticulum	PREDICTED: class I heat shock protein-like [Nicotiana sylvestris]	HSP12_SOLPE RecName: Full=17.6 kDa class I heat shock protein; AltName: Full=Hsp20.0;	At3g46230	GO:0005737,cytoplasm; GO:0005622,intracellular; GO:0005575,cellular_component; GO:0005623,cell; GO:0044424,intracellular part; GO:0044464,cell part	PF00011.21:Hsp20/alpha crystallin family	--	--	--
LOC107828193	4.02	4.17	4.56	19.81	22.72	22.92	109	110	121	524	607	627	2.26821	2.96065e-51	1.86359e-48	up	NW_015849827.1	149868	161500	-	LOC107828193	protein_coding	K07556 ATP synthase mitochondrial F1 complex assembly factor 2 | (RefSeq) ATP synthase mitochondrial F1 complex assembly factor 2 (A)	--	PREDICTED: uncharacterized protein LOC104117467 [Nicotiana tomentosiformis]	--	At1g54520	GO:0009507,chloroplast; GO:0016021,integral component of membrane; GO:0005622,intracellular; GO:0005575,cellular_component; GO:0005623,cell; GO:0005737,cytoplasm; GO:0043231,intracellular membrane-bounded organelle; GO:0009536,plastid; GO:0043226,organelle; GO:0043227,membrane-bounded organelle; GO:0043229,intracellular organelle; GO:0044424,intracellular part; GO:0044444,cytoplasmic part; GO:004…	PF07466.11:Protein of unknown function (DUF1517)	--	--	--
LOC107764856	34.89	33.36	33.08	6.9	10.29	7.63	1015	946	943	196	295	224	-2.1299	2.26812e-50	1.40571e-47	down	NW_015884741.1	389	2070	-	LOC107764856	protein_coding	K09553 stress-induced-phosphoprotein 1 | (RefSeq) hsp70-Hsp90 organizing protein 2-like (A)	--	PREDICTED: hsp70-Hsp90 organizing protein 2-like [Nicotiana tabacum]	HSOP2_ARATH RecName: Full=Hsp70-Hsp90 organizing protein 2; Short=AtHop2;	At1g62740	GO:0005829,cytosol; GO:0005634,nucleus; GO:0005886,plasma membrane; GO:0051879,Hsp90 protein binding; GO:0070678,preprotein binding; GO:0051131,chaperone-mediated protein complex assembly; GO:0046686,response to cadmium ion; GO:0005515,protein binding; GO:0003674,molecular_function; GO:0005488,binding; GO:0031072,heat shock protein binding; GO:0008150,biological_process; GO:0009987,cellular proce…	PF00515.28:Tetratricopeptide repeat	--	--	--
LOC107802633	73.28	76.7	77.18	30.47	35.62	38.69	4000	4081	4129	1624	1917	2132	-1.21105	6.84446e-50	4.17771e-47	down	NW_015936002.1	14156	19066	+	LOC107802633	protein_coding	K13525 transitional endoplasmic reticulum ATPase | (RefSeq) cell division cycle protein 48 homolog (A)	ko04141: Protein processing in endoplasmic reticulum	PREDICTED: cell division cycle protein 48 homolog [Nicotiana tabacum]	CDC48_SOYBN RecName: Full=Cell division cycle protein 48 homolog; AltName: Full=Valosin-containing protein homolog; Short=VCP;	At3g53230	GO:0005829,cytosol; GO:0005634,nucleus; GO:0005886,plasma membrane; GO:0034098,VCP-NPL4-UFD1 AAA ATPase complex; GO:0005524,ATP binding; GO:0016887,ATPase activity; GO:0031593,polyubiquitin modification-dependent protein binding; GO:0097352,autophagosome maturation; GO:0071712,ER-associated misfolded protein catabolic process; GO:0051228,mitotic spindle disassembly; GO:0030970,retrograde protein …	PF00004.29:ATPase family associated with various cellular activities (AAA)	--	--	--
LOC107820684	2.08	2.26	2.2	14.26	13.81	17.18	82	87	85	549	537	684	2.70086	7.61096e-50	4.5743e-47	up	NW_015825927.1	7080	9718	-	LOC107820684	protein_coding	K20619 cytochrome P450 family 78 subfamily A | (RefSeq) cytochrome P450 78A6-like (A)	--	PREDICTED: cytochrome P450 78A6-like [Nicotiana sylvestris]	C78A3_SOYBN RecName: Full=Cytochrome P450 78A3; EC=1.14.-.-;	At2g46660	GO:0020037,heme binding; GO:0005506,iron ion binding; GO:0004497,monooxygenase activity; GO:0016705,oxidoreductase activity, acting on paired donors, with incorporation or reduction of molecular oxygen; GO:0003674,molecular_function; GO:0005488,binding; GO:0046906,tetrapyrrole binding; GO:0048037,cofactor binding; GO:0097159,organic cyclic compound binding; GO:1901363,heterocyclic compound bindin…	PF00067.22:Cytochrome P450	--	--	--
LOC107800751	29.49	29.16	29.88	12.33	13.76	12.15	2359	2274	2343	963	1085	981	-1.30281	7.72129e-50	4.5743e-47	down	NW_015933068.1	7815	15059	+	LOC107800751	protein_coding	--	--	PREDICTED: uncharacterized protein LOC107800751 [Nicotiana tabacum]	--	At1g22930	GO:0007165,signal transduction; GO:0007154,cell communication; GO:0008150,biological_process; GO:0009987,cellular process; GO:0023052,signaling; GO:0050789,regulation of biological process; GO:0050794,regulation of cellular process; GO:0050896,response to stimulus; GO:0051716,cellular response to stimulus; GO:0065007,biological regulation	PF05794.13:T-complex protein 11	--	--	--
LOC107814121	28.04	33.48	33.81	3.59	4.3	6.41	793	923	937	99	120	183	-2.83298	8.00157e-50	4.67164e-47	down	NW_015789168.1	20581	31323	-	LOC107814121	protein_coding	--	--	PREDICTED: uncharacterized protein LOC107814121 [Nicotiana tabacum]	--	At1g04960	GO:0016021,integral component of membrane; GO:0005575,cellular_component; GO:0016020,membrane; GO:0031224,intrinsic component of membrane; GO:0044425,membrane part	PF07889.12:Protein of unknown function (DUF1664)	--	--	--
LOC107788508	12.24	13.42	11.7	57.3	65.17	55.95	159	170	149	727	835	734	2.16362	2.12177e-49	1.22108e-46	up	NW_015915980.1	53834	54491	-	LOC107788508	protein_coding	--	--	PREDICTED: uncharacterized protein LOC107788508 [Nicotiana tabacum]	--	At4g10270	--	PF12609.8:Wound-induced protein	--	--	--
LOC107783968	96.82	98.22	106.08	290.81	276.22	311.64	1329	1314	1427	3897	3738	4318	1.45863	2.79383e-49	1.58521e-46	up	NW_015910454.1	154906	155600	-	LOC107783968	protein_coding	--	--	PREDICTED: protein EARLY FLOWERING 4-like [Nicotiana tabacum]	EF4L1_ARATH RecName: Full=Protein ELF4-LIKE 1;	At2g29950	GO:0005634,nucleus; GO:0042803,protein homodimerization activity; GO:0009649,entrainment of circadian clock; GO:0042753,positive regulation of circadian rhythm; GO:0048511,rhythmic process; GO:0005515,protein binding; GO:0003674,molecular_function; GO:0005488,binding; GO:0046983,protein dimerization activity; GO:0042802,identical protein binding; GO:0007623,circadian rhythm; GO:0008150,biological…	PF07011.11:Early Flowering 4 domain	--	--	--
LOC107769553	116.51	103.86	143.33	351.29	402.71	401	2904	2523	3501	8548	9896	10089	1.57728	4.92165e-49	2.75373e-46	up	NW_015889562.1	11747	13807	+	LOC107769553	protein_coding	--	--	PREDICTED: uncharacterized protein LOC107769553 [Nicotiana tabacum]	--	At4g32480	--	PF04720.12:PDDEXK-like family of unknown function	--	--	--
LOC107763249	211.1	211.31	195.25	1009.08	872.1	790.43	4019	3921	3643	18756	16370	15191	2.03185	1.01917e-48	5.62429e-46	up	NW_015879524.1	47527	48666	+	LOC107763249	protein_coding	--	--	PREDICTED: abscisic acid and environmental stress-inducible protein TAS14-like isoform X1 [Nicotiana tomentosiformis]	--	--	GO:0005829,cytosol; GO:0009631,cold acclimation; GO:0009737,response to abscisic acid; GO:0009414,response to water deprivation; GO:0006950,response to stress; GO:0008150,biological_process; GO:0009266,response to temperature stimulus; GO:0009409,response to cold; GO:0009628,response to abiotic stimulus; GO:0050896,response to stimulus; GO:0001101,response to acid chemical; GO:0009719,response to…	PF00257.19:Dehydrin	--	--	--
LOC107783821	31.81	37.29	30.9	106.81	111.15	110.89	730	834	695	2393	2515	2569	1.62674	6.31e-48	3.43511e-45	up	NW_015910263.1	60923	62084	-	LOC107783821	protein_coding	--	--	PREDICTED: zinc finger A20 and AN1 domain-containing stress-associated protein 5 [Nicotiana tomentosiformis]	SAP5_ARATH RecName: Full=Zinc finger A20 and AN1 domain-containing stress-associated protein 5; Short=AtSAP5;	At3g12630	GO:0005634,nucleus; GO:0003677,DNA binding; GO:0004842,ubiquitin-protein transferase activity; GO:0008270,zinc ion binding; GO:0051865,protein autoubiquitination; GO:0016567,protein ubiquitination; GO:0006970,response to osmotic stress; GO:0009414,response to water deprivation; GO:0003674,molecular_function; GO:0003676,nucleic acid binding; GO:0005488,binding; GO:0097159,organic cyclic compound b…	PF01754.16:A20-like zinc finger	--	--	--
novel.2665	1.26	0.46	0.76	31.82	29.25	50.67	17	6	10	419	389	690	5.39964	6.85121e-48	3.68001e-45	up	NW_015814869.1	1	1799	+	--	--	--	--	--	--	--	--	--	--	--	--
LOC107774034	16.75	20.06	21.22	1.27	1.97	2.13	311	363	386	23	36	40	-3.5291	1.53694e-47	8.14677e-45	down	NW_015899040.1	22821	25189	-	LOC107774034	lncRNA	--	--	--	--	--	--	--	--	--	--
novel.4687	25.62	19.04	26.96	2.01	2.43	2.25	417	302	430	32	39	37	-3.51119	3.76319e-47	1.96883e-44	down	NW_015842217.1	167101	167924	.	--	--	--	--	hypothetical protein A4A49_33762 [Nicotiana attenuata]	--	--	--	--	--	--	--
LOC107763816	39.8	42.53	39.27	123.06	120.35	133.76	698	727	675	2107	2081	2368	1.54394	1.32487e-46	6.84262e-44	up	NW_015787911.1	13063	16705	-	LOC107763816	protein_coding	--	--	PREDICTED: uncharacterized protein LOC104086881 [Nicotiana tomentosiformis]	--	At4g14420	GO:0016021,integral component of membrane; GO:0005575,cellular_component; GO:0016020,membrane; GO:0031224,intrinsic component of membrane; GO:0044425,membrane part	PF05514.11:HR-like lesion-inducing	--	--	--
LOC107810789	32.54	34.19	33.8	0.33	0.13	0.06	498	510	507	5	2	1	-7.66455	2.32133e-46	1.18373e-43	down	NW_015950805.1	5677	9551	+	LOC107810789	protein_coding	K03671 thioredoxin 1 | (RefSeq) thioredoxin-like protein CXXS1 (A)	--	PREDICTED: thioredoxin-like protein CXXS1 [Nicotiana sylvestris]	CXXS1_ARATH RecName: Full=Thioredoxin-like protein CXXS1; Short=AtCXXS1; AltName: Full=Mono-cysteine thioredoxin 1;	At1g11530	GO:0005829,cytosol; GO:0005576,extracellular region; GO:0003756,protein disulfide isomerase activity; GO:0003674,molecular_function; GO:0003824,catalytic activity; GO:0016853,isomerase activity; GO:0016860,intramolecular oxidoreductase activity; GO:0016864,intramolecular oxidoreductase activity, transposing S-S bonds; GO:0140096,catalytic activity, acting on a protein; GO:0005622,intracellular; G…	PF00085.20:Thioredoxin	--	--	--
LOC107789764	15.39	12.33	12.39	43.69	54.03	51.39	507	396	400	1405	1755	1709	1.79615	3.01186e-46	1.49812e-43	up	NW_015799894.1	22201	48999	+	LOC107789764	protein_coding	K03319 divalent anion:Na+ symporter, DASS family | (RefSeq) dicarboxylate transporter 2.1, chloroplastic-like (A)	--	PREDICTED: dicarboxylate transporter 2.1, chloroplastic-like [Nicotiana tabacum]	DIT21_ARATH RecName: Full=Dicarboxylate transporter 2.1, chloroplastic; AltName: Full=AtpDCT1; AltName: Full=Glutamate/malate translocator; Flags: Precursor;	At5g64290	GO:0009507,chloroplast; GO:0009941,chloroplast envelope; GO:0009706,chloroplast inner membrane; GO:0009534,chloroplast thylakoid; GO:0016021,integral component of membrane; GO:0009536,plastid; GO:0005313,L-glutamate transmembrane transporter activity; GO:0015140,malate transmembrane transporter activity; GO:0015131,oxaloacetate transmembrane transporter activity; GO:0019676,ammonia assimilation c…	PF00939.19:Sodium:sulfate symporter transmembrane region	--	--	--
LOC107788416	36.9	36.17	34.81	162.41	222.85	138.56	782	747	723	3360	4656	2964	2.18272	3.01223e-46	1.49812e-43	up	NW_015915834.1	3384	4840	+	LOC107788416	lncRNA	--	--	hypothetical protein A4A49_06269 [Nicotiana attenuata]	--	--	--	--	--	--	--
LOC107823890	154.46	149.04	163.05	74.09	86.44	82.32	2840	2671	2938	1330	1567	1528	-1.03479	3.42871e-46	1.68446e-43	down	NW_015791228.1	56798	58430	-	LOC107823890	protein_coding	K03098 apolipoprotein D and lipocalin family protein | (RefSeq) temperature-induced lipocalin-1-like (A)	--	PREDICTED: temperature-induced lipocalin-1-like [Nicotiana tabacum]	TIL_ARATH RecName: Full=Temperature-induced lipocalin-1 {ECO:0000303|PubMed:18671872}; Short=AtTIL1 {ECO:0000303|PubMed:18671872};	At5g58070	GO:0009941,chloroplast envelope; GO:0031969,chloroplast membrane; GO:0005737,cytoplasm; GO:0009898,cytoplasmic side of plasma membrane; GO:0005829,cytosol; GO:0005783,endoplasmic reticulum; GO:0005794,Golgi apparatus; GO:0005739,mitochondrion; GO:0005886,plasma membrane; GO:0009506,plasmodesma; GO:0009536,plastid; GO:0005774,vacuolar membrane; GO:0005773,vacuole; GO:0045735,nutrient reservoir act…	PF08212.12:Lipocalin-like domain	--	--	--
LOC107762210	292.88	255.62	234.33	56.92	69.49	85.44	4506	3833	3533	855	1054	1327	-1.98668	1.71396e-45	8.3189e-43	down	NW_015876200.1	86	1143	+	LOC107762210	protein_coding	K20102 YTH domain-containing family protein | (RefSeq) uncharacterized LOC107762210 (A)	--	PREDICTED: uncharacterized protein LOC107762210, partial [Nicotiana tabacum]	ECT2_ARATH RecName: Full=YTH domain-containing protein ECT2 {ECO:0000305}; AltName: Full=Protein EVOLUTIONARILY CONSERVED C-TERMINAL REGION 2 {ECO:0000303|PubMed:16113215};	At3g13460	GO:0005737,cytoplasm; GO:0005829,cytosol; GO:0005634,nucleus; GO:0003729,mRNA binding; GO:0061157,mRNA destabilization; GO:0003674,molecular_function; GO:0003676,nucleic acid binding; GO:0003723,RNA binding; GO:0005488,binding; GO:0097159,organic cyclic compound binding; GO:1901363,heterocyclic compound binding; GO:0008152,metabolic process; GO:0006139,nucleobase-containing compound metabolic pro…	PF04146.15:YT521-B-like domain	--	--	--
LOC107810945	38.57	42.42	35.39	0.08	0.08	0.04	1030	1104	926	2	2	1	-9.36175	1.87484e-45	8.99142e-43	down	NW_015951108.1	18722	20161	-	LOC107810945	protein_coding	--	--	PREDICTED: uncharacterized protein LOC104216917 [Nicotiana sylvestris]	HSA32_ARATH RecName: Full=Protein HEAT-STRESS-ASSOCIATED 32 {ECO:0000303|PubMed:16500991}; Short=Heat-stress-associated 32-kDa protein {ECO:0000303|PubMed:16500991};	At4g21320	GO:0003824,catalytic activity; GO:0010286,heat acclimation; GO:0010608,posttranscriptional regulation of gene expression; GO:0009408,response to heat; GO:0003674,molecular_function; GO:0006950,response to stress; GO:0008150,biological_process; GO:0009266,response to temperature stimulus; GO:0009628,response to abiotic stimulus; GO:0050896,response to stimulus; GO:0008152,metabolic process; GO:001…	PF02679.15:(2R)-phospho-3-sulfolactate synthase (ComA)	--	--	--
LOC107791201	37.39	39.06	42.5	90.75	104.79	102.35	658	670	733	1559	1818	1818	1.2321	2.30205e-45	1.09104e-42	up	NW_015919510.1	30412	33502	-	LOC107791201	protein_coding	K02958 small subunit ribosomal protein S15e | (RefSeq) 40S ribosomal protein S15-like (A)	ko03010: Ribosome	40s ribosomal protein s15, partial [Nicotiana attenuata]	RS15_ELAOL RecName: Full=40S ribosomal protein S15;	At1g04270	GO:0015935,small ribosomal subunit; GO:0003723,RNA binding; GO:0003735,structural constituent of ribosome; GO:0006412,translation; GO:0003674,molecular_function; GO:0003676,nucleic acid binding; GO:0005488,binding; GO:0097159,organic cyclic compound binding; GO:1901363,heterocyclic compound binding; GO:0005198,structural molecule activity; GO:0008152,metabolic process; GO:0006518,peptide metaboli…	PF00203.21:Ribosomal protein S19	--	--	--
LOC107817203	217.8	229.1	235.58	56.2	81.14	88.62	6379	6540	6762	1607	2343	2620	-1.69718	4.13271e-45	1.93589e-42	down	NW_015789805.1	67045	70709	+	LOC107817203	protein_coding	K01626 3-deoxy-7-phosphoheptulonate synthase [EC:2.5.1.54] | (RefSeq) phospho-2-dehydro-3-deoxyheptonate aldolase 2, chloroplastic-like (A)	ko00400: Phenylalanine, tyrosine and tryptophan biosynthesis; ko01100: Metabolic pathways; ko01110: Biosynthesis of secondary metabolites; ko01230: Biosynthesis of amino acids	PREDICTED: phospho-2-dehydro-3-deoxyheptonate aldolase 2, chloroplastic-like [Nicotiana tabacum]	AROG_SOLTU RecName: Full=Phospho-2-dehydro-3-deoxyheptonate aldolase 2, chloroplastic; EC=2.5.1.54; AltName: Full=3-deoxy-D-arabino-heptulosonate 7-phosphate synthase 2; AltName: Full=DAHP synthase 2; AltName: Full=Phospho-2-keto-3-deoxyheptonate aldolase 2; Flags: Precursor;	At4g39980	GO:0009507,chloroplast; GO:0003849,3-deoxy-7-phosphoheptulonate synthase activity; GO:0009073,aromatic amino acid family biosynthetic process; GO:0008652,cellular amino acid biosynthetic process; GO:0009423,chorismate biosynthetic process; GO:0003674,molecular_function; GO:0003824,catalytic activity; GO:0016740,transferase activity; GO:0016765,transferase activity, transferring alkyl or aryl (oth…	PF01474.16:Class-II DAHP synthetase family	--	--	--
LOC107783528	10.13	9.21	9.34	30.94	39.11	42.78	291	258	263	868	1108	1241	1.87732	1.63929e-44	7.59069e-42	up	NW_015909899.1	77755	79209	+	LOC107783528	protein_coding	K01611 S-adenosylmethionine decarboxylase [EC:4.1.1.50] | (RefSeq) S-adenosylmethionine decarboxylase proenzyme-like (A)	ko00270: Cysteine and methionine metabolism; ko00330: Arginine and proline metabolism; ko01100: Metabolic pathways	PREDICTED: S-adenosylmethionine decarboxylase proenzyme-like [Nicotiana tabacum]	DCAM_IPONI RecName: Full=S-adenosylmethionine decarboxylase proenzyme; Short=AdoMetDC; Short=SAMDC; EC=4.1.1.50; Contains: RecName: Full=S-adenosylmethionine decarboxylase alpha chain; Contains: RecName: Full=S-adenosylmethionine decarboxylase beta chain; Flags: Precursor;	At3g02470	GO:0004014,adenosylmethionine decarboxylase activity; GO:0006557,S-adenosylmethioninamine biosynthetic process; GO:0008295,spermidine biosynthetic process; GO:0006597,spermine biosynthetic process; GO:0003674,molecular_function; GO:0003824,catalytic activity; GO:0016829,lyase activity; GO:0016830,carbon-carbon lyase activity; GO:0016831,carboxy-lyase activity; GO:0006790,sulfur compound metabolic…	PF01536.16:Adenosylmethionine decarboxylase	--	--	--
LOC107769577	0.19	0.2	0.33	9.04	12	9.21	6	6	10	276	370	291	5.30996	2.55505e-44	1.16966e-41	up	NW_015889573.1	141471	143996	+	LOC107769577	protein_coding	K20222 importin-5 | (RefSeq) importin-5-like (A)	--	PREDICTED: importin-5-like [Nicotiana tabacum]	--	At5g19820	GO:0005737,cytoplasm; GO:0005634,nucleus; GO:0061608,nuclear import signal receptor activity; GO:0008139,nuclear localization sequence binding; GO:0006606,protein import into nucleus; GO:0003674,molecular_function; GO:0140104,molecular carrier activity; GO:0140142,nucleocytoplasmic carrier activity; GO:0005048,signal sequence binding; GO:0005488,binding; GO:0033218,amide binding; GO:0042277,pepti…	PF13646.6:HEAT repeats	--	--	--
LOC107768264	575.37	588.24	550.99	2045.56	1849.54	1789.46	8193	8164	7689	28437	25966	25722	1.64553	4.04134e-44	1.82927e-41	up	NW_015888293.1	7076	8396	+	LOC107768264	protein_coding	--	--	PREDICTED: late embryogenesis abundant protein Lea5-like [Nicotiana sylvestris]	SAG21_ARATH RecName: Full=Protein SENESCENCE-ASSOCIATED GENE 21, mitochondrial {ECO:0000303|PubMed:9617813}; AltName: Full=Late embryogenesis abundant like 5 {ECO:0000303|PubMed:17092320}; Short=AtLEA5 {ECO:0000303|PubMed:17092320}; AltName: Full=Late embryogenis abundant protein 38 {ECO:0000303|PubMed:25005920}; Flags: Precursor;	At4g02380	GO:0005739,mitochondrion; GO:0042631,cellular response to water deprivation; GO:0006952,defense response; GO:0010150,leaf senescence; GO:1900424,regulation of defense response to bacterium; GO:1900150,regulation of defense response to fungus; GO:1900055,regulation of leaf senescence; GO:2000028,regulation of photoperiodism, flowering; GO:0009737,response to abscisic acid; GO:0009646,response to a…	PF03242.13:Late embryogenesis abundant protein	--	--	--
LOC107800215	1.25	1.5	0.92	24.36	32.31	21.01	18	21	13	342	458	305	4.30586	4.2594e-44	1.90655e-41	up	NW_015932300.1	2777	4161	-	LOC107800215	lncRNA	--	--	PREDICTED: uncharacterized protein LOC104234850 [Nicotiana sylvestris]	--	--	--	PF09744.9:JNK_SAPK-associated protein-1	--	--	--
LOC107798947	21.43	22.54	18.63	3.77	3.73	5.44	1241	1272	1057	213	213	318	-2.36935	1.62874e-43	7.19966e-41	down	NW_015930456.1	30396	48848	+	LOC107798947	protein_coding	K01280 tripeptidyl-peptidase II [EC:3.4.14.10] | (RefSeq) tripeptidyl-peptidase 2-like (A)	--	PREDICTED: tripeptidyl-peptidase 2-like [Nicotiana tabacum]	TPPII_ARATH RecName: Full=Tripeptidyl-peptidase 2; EC=3.4.14.10; AltName: Full=Tripeptidyl-peptidase II; Short=TPPII;	At4g20850	GO:0009507,chloroplast; GO:0005737,cytoplasm; GO:0005829,cytosol; GO:0022626,cytosolic ribosome; GO:0005774,vacuolar membrane; GO:0005773,vacuole; GO:0004177,aminopeptidase activity; GO:0003729,mRNA binding; GO:0004252,serine-type endopeptidase activity; GO:0008240,tripeptidyl-peptidase activity; GO:0006508,proteolysis; GO:0003674,molecular_function; GO:0003824,catalytic activity; GO:0008233,pept…	PF00082.22:Subtilase family	--	--	--
LOC107769319	41.46	45.32	46.59	96.71	125.27	116.05	841	896	926	1915	2505	2376	1.24545	1.64421e-43	7.19966e-41	up	NW_015889317.1	5931	9592	-	LOC107769319	lncRNA	K00487 trans-cinnamate 4-monooxygenase [EC:1.14.14.91] | (RefSeq) trans-cinnamate 4-monooxygenase (A)	ko00130: Ubiquinone and other terpenoid-quinone biosynthesis; ko00940: Phenylpropanoid biosynthesis; ko00941: Flavonoid biosynthesis; ko00945: Stilbenoid, diarylheptanoid and gingerol biosynthesis; ko01100: Metabolic pathways; ko01110: Biosynthesis of secondary metabolites	PREDICTED: trans-cinnamate 4-monooxygenase [Fragaria vesca subsp. vesca]	C4H2_PETHY RecName: Full=Trans-cinnamate 4-monooxygenase C4H2 {ECO:0000305}; EC=1.14.14.91 {ECO:0000250|UniProtKB:Q04468}; AltName: Full=Cinnamate-4-hydroxylase 2 {ECO:0000303|PubMed:21068208}; Short=PhC4H2 {ECO:0000303|PubMed:21068208}; AltName: Full=Cytochrome P450 C4H2 {ECO:0000305};	At2g30490	GO:0005634,nucleus; GO:0020037,heme binding; GO:0005506,iron ion binding; GO:0016710,trans-cinnamate 4-monooxygenase activity; GO:0003674,molecular_function; GO:0005488,binding; GO:0046906,tetrapyrrole binding; GO:0048037,cofactor binding; GO:0097159,organic cyclic compound binding; GO:1901363,heterocyclic compound binding; GO:0046872,metal ion binding; GO:0043167,ion binding; GO:0043169,cation b…	--	--	--	--
LOC107798511	23.41	25.3	23.25	2.4	4.98	3.63	639	673	622	64	134	100	-2.81615	1.71864e-43	7.44465e-41	down	NW_015929770.1	419	4038	-	LOC107798511	protein_coding	K06670 cohesin complex subunit SCC1 | (RefSeq) sister chromatid cohesion 1 protein 2-like (A)	--	PREDICTED: sister chromatid cohesion 1 protein 2-like, partial [Nicotiana tabacum]	SCC12_ARATH RecName: Full=Sister chromatid cohesion 1 protein 2; AltName: Full=SCC1 homolog 2; Short=AtRAD21-1;	At5g40840	GO:0000798,nuclear cohesin complex; GO:0034991,nuclear meiotic cohesin complex; GO:0034990,nuclear mitotic cohesin complex; GO:0005634,nucleus; GO:0000795,synaptonemal complex; GO:0003682,chromatin binding; GO:0051301,cell division; GO:0006302,double-strand break repair; GO:0000278,mitotic cell cycle; GO:0007064,mitotic sister chromatid cohesion; GO:1990414,replication-born double-strand break re…	PF04825.13:N terminus of Rad21 / Rec8 like protein	--	--	--
LOC107818648	31.9	31.5	30.83	12.12	13.87	15.42	2668	2568	2527	990	1144	1302	-1.28103	5.7408e-43	2.45192e-40	down	NW_015819787.1	59744	65988	+	LOC107818648	protein_coding	K12823 ATP-dependent RNA helicase DDX5/DBP2 [EC:3.6.4.13] | (RefSeq) DEAD-box ATP-dependent RNA helicase 20 (A)	ko03040: Spliceosome	PREDICTED: DEAD-box ATP-dependent RNA helicase 20 [Nicotiana sylvestris]	RH30_ARATH RecName: Full=DEAD-box ATP-dependent RNA helicase 30; EC=3.6.4.13;	At5g63120	GO:0005634,nucleus; GO:0005524,ATP binding; GO:0003729,mRNA binding; GO:0003723,RNA binding; GO:0003724,RNA helicase activity; GO:0000184,nuclear-transcribed mRNA catabolic process, nonsense-mediated decay; GO:0006364,rRNA processing; GO:0000166,nucleotide binding; GO:0003674,molecular_function; GO:0005488,binding; GO:0008144,drug binding; GO:0017076,purine nucleotide binding; GO:0030554,adenyl n…	PF00270.29:DEAD/DEAH box helicase	--	--	--
LOC107789466	1.61	1.6	2.31	10.66	17.34	12.83	90	87	126	580	953	722	2.78662	5.7821e-43	2.45192e-40	up	NW_015917121.1	21540	39279	+	LOC107789466	protein_coding	K15255 ATP-dependent DNA helicase PIF1 [EC:3.6.4.12] | (RefSeq) uncharacterized protein LOC107022360 (A)	--	PREDICTED: replication protein A 70 kDa DNA-binding subunit B-like [Nicotiana tabacum]	RFA1B_ARATH RecName: Full=Replication protein A 70 kDa DNA-binding subunit B; Short=AtRPA70B; AltName: Full=AtRPA1-5; AltName: Full=Replication factor A protein 1B; AltName: Full=Replication protein A 1B; Short=AtRPA1B;	At5g08020	GO:0005662,DNA replication factor A complex; GO:0003684,damaged DNA binding; GO:0046872,metal ion binding; GO:0043047,single-stranded telomeric DNA binding; GO:0006281,DNA repair; GO:0006268,DNA unwinding involved in DNA replication; GO:0000724,double-strand break repair via homologous recombination; GO:0051321,meiotic cell cycle; GO:0006289,nucleotide-excision repair; GO:0010224,response to UV-B…	PF16900.5:Replication protein A OB domain	--	--	--
LOC107824878	10.6	9.66	11.11	1.89	2.11	1.34	636	565	653	111	125	81	-2.64214	7.30261e-43	3.06443e-40	down	NW_015839014.1	106591	115926	-	LOC107824878	protein_coding	K13146 integrator complex subunit 9 | (RefSeq) integrator complex subunit 9 (A)	--	PREDICTED: integrator complex subunit 9 [Nicotiana sylvestris]	--	At3g07530	GO:0032039,integrator complex; GO:0016180,snRNA processing; GO:0008152,metabolic process; GO:0006139,nucleobase-containing compound metabolic process; GO:0006396,RNA processing; GO:0006725,cellular aromatic compound metabolic process; GO:0006807,nitrogen compound metabolic process; GO:0008150,biological_process; GO:0009987,cellular process; GO:0010467,gene expression; GO:0016070,RNA metabolic pro…	PF16661.5:Metallo-beta-lactamase superfamily domain	--	--	--
LOC107830964	34.14	34.24	44.89	9.34	11.96	12.32	1254	1226	1616	335	433	457	-1.84562	8.69307e-43	3.61031e-40	down	NW_015858958.1	109950	121392	+	LOC107830964	protein_coding	K00924 kinase [EC:2.7.1.-] | (RefSeq) shaggy-related protein kinase NtK-1 (A)	--	PREDICTED: shaggy-related protein kinase NtK-1 [Nicotiana tabacum]	MSK1_TOBAC RecName: Full=Shaggy-related protein kinase NtK-1; EC=2.7.11.1;	At3g05840	GO:0005737,cytoplasm; GO:0005829,cytosol; GO:0005524,ATP binding; GO:0106310,NA; GO:0004674,protein serine/threonine kinase activity; GO:0106311,NA; GO:0007165,signal transduction; GO:0000166,nucleotide binding; GO:0003674,molecular_function; GO:0005488,binding; GO:0008144,drug binding; GO:0017076,purine nucleotide binding; GO:0030554,adenyl nucleotide binding; GO:0032553,ribonucleotide binding; …	PF00069.25:Protein kinase domain	--	--	--
novel.6450	1.07	0.5	1.42	21.4	26.59	28.33	13	6	17	255	320	349	4.57784	1.15846e-42	4.7621e-40	up	NW_015867365.1	63221	63838	.	--	--	--	--	--	--	--	--	--	--	--	--
novel.10890	2.34	2.49	2.83	14.71	21.41	15.05	82	85	97	503	739	532	2.64279	2.63445e-42	1.07201e-39	up	NW_015902901.1	38161	39933	.	--	--	--	--	--	--	--	--	--	--	--	--
LOC107773590	68.82	74.13	87.97	187.1	226.44	199.8	1385	1454	1735	3676	4493	4059	1.31815	3.1879e-42	1.28425e-39	up	NW_015898342.1	6	2969	+	LOC107773590	protein_coding	K02875 large subunit ribosomal protein L14e | (RefSeq) uncharacterized protein LOC105033615 (A)	ko03010: Ribosome	PREDICTED: stem-specific protein TSJT1-like [Nicotiana sylvestris]	TSJT1_TOBAC RecName: Full=Stem-specific protein TSJT1;	At4g27450	--	PF12481.8:Aluminium induced protein	--	--	--
LOC107796179	8.53	8.1	8.77	3.12	3.68	3.55	1059	980	1067	378	451	445	-1.38819	3.96471e-42	1.56586e-39	down	NW_015926355.1	13587	27487	-	LOC107796179	protein_coding	K11789 DDB1- and CUL4-associated factor 1 [EC:2.7.11.1] | (RefSeq) DDB1- and CUL4-associated factor homolog 1 (A)	--	PREDICTED: DDB1- and CUL4-associated factor homolog 1 [Nicotiana tabacum]	DCAF1_ARATH RecName: Full=DDB1- and CUL4-associated factor homolog 1; AltName: Full=Protein DDB1-CUL4 ASSOCIATED FACTOR 1; Short=Protein DCAF1;	At4g31160	GO:0080008,Cul4-RING E3 ubiquitin ligase complex; GO:0005634,nucleus; GO:0009793,embryo development ending in seed dormancy; GO:0009908,flower development; GO:0010154,fruit development; GO:0048366,leaf development; GO:0048827,phyllome development; GO:0016567,protein ubiquitination; GO:0048367,shoot system development; GO:0000003,reproduction; GO:0003006,developmental process involved in reproduct…	PF08513.11:LisH	--	--	--
LOC107767064	0.12	0.54	0.06	66	102.12	68.52	2	9	1	1102	1722	1183	8.26618	8.41012e-42	3.28934e-39	up	NW_015887149.1	8697	11888	+	LOC107767064	protein_coding	K02997 small subunit ribosomal protein S9e | (RefSeq) 40S ribosomal protein S9-2 (A)	ko03010: Ribosome	PREDICTED: 40S ribosomal protein S9-2 [Nicotiana tomentosiformis]	RS92_ARATH RecName: Full=40S ribosomal protein S9-2;	At5g39850	GO:0005829,cytosol; GO:0022627,cytosolic small ribosomal subunit; GO:0009506,plasmodesma; GO:0009536,plastid; GO:0015935,small ribosomal subunit; GO:0003729,mRNA binding; GO:0019843,rRNA binding; GO:0003735,structural constituent of ribosome; GO:0045903,positive regulation of translational fidelity; GO:0006412,translation; GO:0003674,molecular_function; GO:0003676,nucleic acid binding; GO:0003723…	PF01479.25:S4 domain	--	--	--
LOC107827478	11.82	13.39	12.97	39.01	48.7	48.89	212	234	228	683	861	885	1.74311	1.16884e-41	4.52756e-39	up	NW_015847564.1	985	8212	+	LOC107827478	protein_coding	K10689 peroxin-4 [EC:2.3.2.23] | (RefSeq) protein PEROXIN-4 (A)	--	PREDICTED: protein PEROXIN-4 isoform X2 [Nicotiana tomentosiformis]	PEX4_ARATH RecName: Full=Protein PEROXIN-4; Short=AtPEX4; AltName: Full=E2 ubiquitin-conjugating enzyme 21; AltName: Full=Probable ubiquitin-conjugating enzyme E2 21; EC=2.3.2.23; AltName: Full=Ubiquitin carrier protein 21;	At5g25760	GO:0005634,nucleus; GO:0005778,peroxisomal membrane; GO:0005524,ATP binding; GO:0061631,ubiquitin conjugating enzyme activity; GO:0004842,ubiquitin-protein transferase activity; GO:0006635,fatty acid beta-oxidation; GO:0007031,peroxisome organization; GO:0016558,protein import into peroxisome matrix; GO:0000209,protein polyubiquitination; GO:0016567,protein ubiquitination; GO:0000166,nucleotide b…	PF00179.26:Ubiquitin-conjugating enzyme	--	--	--
LOC107794494	19.46	19.92	20.56	4.09	3.7	5.79	1222	1219	1265	251	229	367	-2.23151	1.76421e-41	6.76867e-39	down	NW_015924008.1	8586	15737	+	LOC107794494	protein_coding	K13179 ATP-dependent RNA helicase DDX18/HAS1 [EC:3.6.4.13] | (RefSeq) DEAD-box ATP-dependent RNA helicase 51-like (A)	--	PREDICTED: DEAD-box ATP-dependent RNA helicase 51-like isoform X2 [Nicotiana tabacum]	RH51_ARATH RecName: Full=DEAD-box ATP-dependent RNA helicase 51; EC=3.6.4.13;	At3g18600	GO:0005730,nucleolus; GO:0005524,ATP binding; GO:0016787,hydrolase activity; GO:0003723,RNA binding; GO:0003724,RNA helicase activity; GO:0000463,maturation of LSU-rRNA from tricistronic rRNA transcript (SSU-rRNA, 5.8S rRNA, LSU-rRNA); GO:0000166,nucleotide binding; GO:0003674,molecular_function; GO:0005488,binding; GO:0008144,drug binding; GO:0017076,purine nucleotide binding; GO:0030554,adenyl …	PF00270.29:DEAD/DEAH box helicase	--	--	--
LOC107828755	191.26	196.95	196.36	671.1	568.25	649.16	1628	1634	1638	5577	4769	5578	1.60937	2.69445e-41	1.02402e-38	up	NW_015851787.1	7	551	+	LOC107828755	lncRNA	K03231 elongation factor 1-alpha | (RefSeq) elongation factor 1-alpha (A)	ko03013: RNA transport	hypothetical protein CUMW_119970, partial [Citrus unshiu]	EF1A_TOBAC RecName: Full=Elongation factor 1-alpha; Short=EF-1-alpha; AltName: Full=Vitronectin-like adhesion protein 1; Short=PVN1;	At1g07920	GO:0005737,cytoplasm; GO:0005525,GTP binding; GO:0003924,GTPase activity; GO:0003746,translation elongation factor activity; GO:0006412,translation; GO:0006414,translational elongation; GO:0000166,nucleotide binding; GO:0001882,nucleoside binding; GO:0001883,purine nucleoside binding; GO:0003674,molecular_function; GO:0005488,binding; GO:0017076,purine nucleotide binding; GO:0019001,guanyl nucleo…	PF03143.17:Elongation factor Tu C-terminal domain	--	--	--
LOC107767927	78.9	81.53	75.85	0.29	0	0	1122	1130	1057	4	0	0	-9.79353	8.24084e-41	3.10264e-38	down	NW_015887995.1	1839	3842	-	LOC107767927	protein_coding	--	--	PREDICTED: protein HEAT-STRESS-ASSOCIATED 32-like [Nicotiana tabacum]	HSA32_ARATH RecName: Full=Protein HEAT-STRESS-ASSOCIATED 32 {ECO:0000303|PubMed:16500991}; Short=Heat-stress-associated 32-kDa protein {ECO:0000303|PubMed:16500991};	At4g21320	GO:0003824,catalytic activity; GO:0010286,heat acclimation; GO:0010608,posttranscriptional regulation of gene expression; GO:0009408,response to heat; GO:0003674,molecular_function; GO:0006950,response to stress; GO:0008150,biological_process; GO:0009266,response to temperature stimulus; GO:0009628,response to abiotic stimulus; GO:0050896,response to stimulus; GO:0008152,metabolic process; GO:001…	PF02679.15:(2R)-phospho-3-sulfolactate synthase (ComA)	--	--	--
LOC107823125	97.52	97.37	110.56	211.23	256.42	224.51	1639	1595	1821	3466	4249	3809	1.08757	9.51478e-41	3.5491e-38	up	NW_015833374.1	4442	6632	-	LOC107823125	protein_coding	K03263 translation initiation factor 5A | (RefSeq) eukaryotic translation initiation factor 5A-1-like (A)	--	PREDICTED: eukaryotic translation initiation factor 5A-1 [Nicotiana tomentosiformis]	IF5A1_NICPL RecName: Full=Eukaryotic translation initiation factor 5A-1; Short=eIF-5A-1; AltName: Full=eIF-4D;	At1g13950	GO:0043022,ribosome binding; GO:0003746,translation elongation factor activity; GO:0003743,translation initiation factor activity; GO:0045901,positive regulation of translational elongation; GO:0045905,positive regulation of translational termination; GO:0003674,molecular_function; GO:0005488,binding; GO:0043021,ribonucleoprotein complex binding; GO:0044877,protein-containing complex binding; GO:…	PF01287.20:Eukaryotic elongation factor 5A hypusine, DNA-binding OB fold	--	--	--
LOC107777419	17.43	17.15	16.27	56.93	56.43	51	613	588	561	1955	1957	1811	1.6052	1.15192e-40	4.25736e-38	up	NW_015902905.1	35444	44307	+	LOC107777419	protein_coding	K06689 ubiquitin-conjugating enzyme E2 D [EC:2.3.2.23] | (RefSeq) ubiquitin-conjugating enzyme E2 10-like (A)	ko04120: Ubiquitin mediated proteolysis; ko04141: Protein processing in endoplasmic reticulum	PREDICTED: SUMO-conjugating enzyme UBC9-like isoform X2 [Nicotiana tabacum]	UBC9_ARATH RecName: Full=SUMO-conjugating enzyme UBC9; EC=2.3.2.-; AltName: Full=RING-type E3 SUMO transferase UBC9; AltName: Full=UBCAT4B; AltName: Full=Ubiquitin carrier protein 9; AltName: Full=Ubiquitin-conjugating enzyme E2 9; AltName: Full=Ubiquitin-conjugating enzyme E2-17 kDa; AltName: Full=Ubiquitin-protein ligase 9;	At4g27960	GO:0005634,nucleus; GO:0005524,ATP binding; GO:0061631,ubiquitin conjugating enzyme activity; GO:0000209,protein polyubiquitination; GO:0016925,protein sumoylation; GO:0006511,ubiquitin-dependent protein catabolic process; GO:0000166,nucleotide binding; GO:0003674,molecular_function; GO:0005488,binding; GO:0008144,drug binding; GO:0017076,purine nucleotide binding; GO:0030554,adenyl nucleotide bi…	PF00179.26:Ubiquitin-conjugating enzyme	--	--	--
LOC107808408	11.86	12.57	12.63	4.01	4.22	5.04	1088	1124	1135	359	382	467	-1.57293	1.22208e-40	4.47558e-38	down	NW_015946167.1	35104	52723	+	LOC107808408	protein_coding	K14405 pre-mRNA 3'-end-processing factor FIP1 | (RefSeq) FIP1[V]-like protein (A)	ko03015: mRNA surveillance pathway	PREDICTED: FIP1[V]	FIPS5_ARATH RecName: Full=FIP1[V]-like protein {ECO:0000303|PubMed:16282318}; Short=AtFIP1(V) {ECO:0000303|PubMed:16282318}; AltName: Full=Factor interacting with poly(A) polymerase 1-like 5 {ECO:0000305}; Short=AtFIPS5 {ECO:0000303|PubMed:16282318}; AltName: Full=Protein HOMOLOG OF YEAST FIP1 [V] {ECO:0000305};	At5g58040	GO:0005634,nucleus; GO:0042802,identical protein binding; GO:0003723,RNA binding; GO:0006397,mRNA processing; GO:0005515,protein binding; GO:0003674,molecular_function; GO:0005488,binding; GO:0003676,nucleic acid binding; GO:0097159,organic cyclic compound binding; GO:1901363,heterocyclic compound binding; GO:0008152,metabolic process; GO:0006139,nucleobase-containing compound metabolic process; …	PF05182.13:Fip1 motif	--	--	--
LOC107772409	0.19	0.2	0.33	8.24	14.43	9.43	6	6	10	251	444	297	5.3831	1.23461e-40	4.48075e-38	up	NW_015893529.1	11122	15227	-	LOC107772409	protein_coding	K10398 kinesin family member 11 | (RefSeq) hypothetical protein (A)	--	PREDICTED: zinc finger BED domain-containing protein RICESLEEPER 2-like isoform X1 [Nicotiana tabacum]	TRA1_MAIZE RecName: Full=Putative AC transposase; AltName: Full=ORFA;	At3g62520	GO:0003677,DNA binding; GO:0046983,protein dimerization activity; GO:0006310,DNA recombination; GO:0032196,transposition; GO:0003674,molecular_function; GO:0003676,nucleic acid binding; GO:0005488,binding; GO:0097159,organic cyclic compound binding; GO:1901363,heterocyclic compound binding; GO:0005515,protein binding; GO:0008152,metabolic process; GO:0006139,nucleobase-containing compound metabol…	PF05699.14:hAT family C-terminal dimerisation region	--	--	--
LOC107784075	19.39	18.19	18.95	4.73	6.4	5.64	664	607	636	158	216	195	-1.85077	1.32957e-40	4.78229e-38	down	NW_015910578.1	7	2703	-	LOC107784075	protein_coding	K14494 DELLA protein | (RefSeq) DELLA protein GAI-like (A)	ko04075: Plant hormone signal transduction	PREDICTED: scarecrow-like protein 14, partial [Nicotiana tabacum]	SCL14_ARATH RecName: Full=Scarecrow-like protein 14; Short=AtSCL14; AltName: Full=GRAS family protein 2; Short=AtGRAS-2;	At1g07530	GO:0005829,cytosol; GO:0005634,nucleus; GO:0003700,DNA-binding transcription factor activity; GO:0043565,sequence-specific DNA binding; GO:0000976,transcription regulatory region sequence-specific DNA binding; GO:0045893,positive regulation of transcription, DNA-templated; GO:0006355,regulation of transcription, DNA-templated; GO:0010200,response to chitin; GO:0080183,response to photooxidative s…	PF03514.14:GRAS domain family	GRAS	TF	GRAS
LOC107828185	56.25	57.61	59.74	118.08	129.01	133.36	1152	1150	1199	2361	2605	2757	1.04048	1.56592e-40	5.58257e-38	up	NW_015849791.1	2515	5426	+	LOC107828185	protein_coding	--	--	PREDICTED: CBS domain-containing protein CBSX3, mitochondrial [Nicotiana sylvestris]	CBSX3_ARATH RecName: Full=CBS domain-containing protein CBSX3, mitochondrial; Flags: Precursor;	At5g10860	GO:0005829,cytosol; GO:0005739,mitochondrion; GO:0005886,plasma membrane; GO:0050897,cobalt ion binding; GO:0045454,cell redox homeostasis; GO:0003674,molecular_function; GO:0005488,binding; GO:0046872,metal ion binding; GO:0043167,ion binding; GO:0043169,cation binding; GO:0046914,transition metal ion binding; GO:0008150,biological_process; GO:0009987,cellular process; GO:0019725,cellular homeos…	PF00571.28:CBS domain	--	--	--
LOC107797773	13.68	12.8	15.29	0.24	0	0.41	294	268	322	5	0	9	-6.07853	2.01982e-40	7.13757e-38	down	NW_015928650.1	1629	9424	+	LOC107797773	protein_coding	--	--	PREDICTED: uncharacterized protein LOC107797773 [Nicotiana tabacum]	--	--	--	--	--	--	--
LOC107782799	56.1	55.39	63.79	25.11	28.05	30.04	2442	2350	2721	1067	1204	1320	-1.16641	2.51176e-40	8.79881e-38	down	NW_015908981.1	5186	11923	+	LOC107782799	protein_coding	K03255 protein TIF31 | (RefSeq) hypothetical protein (A)	--	PREDICTED: uncharacterized protein LOC107782799 isoform X1 [Nicotiana tabacum]	TRP6_ARATH RecName: Full=Telomere repeat-binding protein 6; AltName: Full=Protein TRF-LIKE 4;	At1g72650	GO:0005634,nucleus; GO:0003677,DNA binding; GO:0003674,molecular_function; GO:0003676,nucleic acid binding; GO:0005488,binding; GO:0097159,organic cyclic compound binding; GO:1901363,heterocyclic compound binding; GO:0005622,intracellular; GO:0005575,cellular_component; GO:0005623,cell; GO:0043231,intracellular membrane-bounded organelle; GO:0043226,organelle; GO:0043227,membrane-bounded organell…	PF00249.31:Myb-like DNA-binding domain	MYB-related	TF	MYB->MYB-related
LOC107829218	37.41	37.01	36.17	0.14	0	0	1084	1045	1027	4	0	0	-9.7248	2.67396e-40	9.28624e-38	down	NW_015853218.1	86411	91004	+	LOC107829218	protein_coding	K11135 Pin2-interacting protein X1 | (RefSeq) uncharacterized LOC107829218 (A)	--	PREDICTED: uncharacterized protein LOC107829218 [Nicotiana tabacum]	GPDP1_ARATH RecName: Full=G-patch domain-containing protein 1 {ECO:0000303|PubMed:29375609};	At1g63980	GO:0005730,nucleolus; GO:0003676,nucleic acid binding; GO:0042127,regulation of cell proliferation; GO:0090069,regulation of ribosome biogenesis; GO:0006364,rRNA processing; GO:0003674,molecular_function; GO:0005488,binding; GO:0097159,organic cyclic compound binding; GO:1901363,heterocyclic compound binding; GO:0008150,biological_process; GO:0008283,cell proliferation; GO:0009987,cellular proces…	PF01585.23:G-patch domain	--	--	--
LOC107802405	14.78	14.56	16.4	5.44	5.23	4.98	1074	1031	1168	386	375	365	-1.63321	2.79683e-40	9.62995e-38	down	NW_015935599.1	25243	31775	-	LOC107802405	protein_coding	K22390 acid phosphatase type 7 | (RefSeq) probable inactive purple acid phosphatase 27 (A)	--	PREDICTED: probable inactive purple acid phosphatase 27 isoform X1 [Nicotiana tabacum]	PPA27_ARATH RecName: Full=Probable inactive purple acid phosphatase 27; Flags: Precursor;	At1g13750	GO:0005576,extracellular region; GO:0003993,acid phosphatase activity; GO:0046872,metal ion binding; GO:0003674,molecular_function; GO:0003824,catalytic activity; GO:0016787,hydrolase activity; GO:0016788,hydrolase activity, acting on ester bonds; GO:0016791,phosphatase activity; GO:0042578,phosphoric ester hydrolase activity; GO:0005488,binding; GO:0043167,ion binding; GO:0043169,cation binding;…	PF00149.28:Calcineurin-like phosphoesterase	--	--	--
LOC107808170	52.4	52.31	60.16	143.17	152.45	144.69	592	576	666	1579	1698	1650	1.32878	3.51557e-40	1.20021e-37	up	NW_015945761.1	9463	10847	+	LOC107808170	protein_coding	K02978 small subunit ribosomal protein S27e | (RefSeq) 40S ribosomal protein S27-2-like (A)	ko03010: Ribosome	40s ribosomal protein s27-2, partial [Nicotiana attenuata]	RS272_ARATH RecName: Full=40S ribosomal protein S27-2;	At3g61110	GO:0005618,cell wall; GO:0022626,cytosolic ribosome; GO:0022627,cytosolic small ribosomal subunit; GO:0009506,plasmodesma; GO:0042788,polysomal ribosome; GO:0005840,ribosome; GO:0046872,metal ion binding; GO:0003729,mRNA binding; GO:0003723,RNA binding; GO:0003735,structural constituent of ribosome; GO:0000028,ribosomal small subunit assembly; GO:0006412,translation; GO:0003674,molecular_function…	PF01667.17:Ribosomal protein S27	--	--	--
LOC107777060	5.13	4.58	4.79	1.42	1.92	1.67	1050	913	960	284	387	345	-1.63078	7.17417e-40	2.42867e-37	down	NW_015902489.1	29576	60408	+	LOC107777060	protein_coding	K11786 ATP-dependent helicase STH1/SNF2 [EC:3.6.4.-] | (RefSeq) chromatin structure-remodeling complex subunit snf21-like (A)	--	PREDICTED: chromatin structure-remodeling complex protein SYD-like isoform X2 [Nicotiana tabacum]	SYD_ARATH RecName: Full=Chromatin structure-remodeling complex protein SYD; EC=3.6.4.-; AltName: Full=ATP-dependent helicase SYD; AltName: Full=Protein CHROMATIN REMODELING 3; AltName: Full=Protein SPLAYED;	At2g28290	GO:0005829,cytosol; GO:0005634,nucleus; GO:0005524,ATP binding; GO:0016887,ATPase activity; GO:0008094,DNA-dependent ATPase activity; GO:0003677,DNA binding; GO:0004386,helicase activity; GO:0042393,histone binding; GO:0070615,nucleosome-dependent ATPase activity; GO:0043044,ATP-dependent chromatin remodeling; GO:0006952,defense response; GO:0009873,ethylene-activated signaling pathway; GO:000990…	PF00176.23:SNF2 family N-terminal domain	SNF2	TR	SNF2
LOC107822304	36.4	33.74	42.86	99.96	106.39	110.09	683	617	788	1831	1968	2085	1.39704	8.21844e-40	2.759e-37	up	NW_015830915.1	7709	8658	-	LOC107822304	protein_coding	K14431 transcription factor TGA | (RefSeq) transcription factor HBP-1b(c38)-like isoform X1 (A)	ko04075: Plant hormone signal transduction	PREDICTED: transcription factor TGA3-like [Nicotiana tabacum]	DOGL3_ARATH RecName: Full=Protein DOG1-like 3 {ECO:0000303|PubMed:17065317};	At4g18690_1	GO:0043565,sequence-specific DNA binding; GO:0006351,transcription, DNA-templated; GO:0003674,molecular_function; GO:0003676,nucleic acid binding; GO:0003677,DNA binding; GO:0005488,binding; GO:0097159,organic cyclic compound binding; GO:1901363,heterocyclic compound binding; GO:0008152,metabolic process; GO:0006139,nucleobase-containing compound metabolic process; GO:0006725,cellular aromatic co…	PF14144.6:Seed dormancy control	--	--	--
LOC107816875	2908.81	3088.75	3157.78	1307.19	1530.19	1649.31	94445	97745	100478	41436	48984	54057	-1.12357	1.66805e-39	5.5535e-37	down	NW_015814925.1	5552	8986	+	LOC107816875	protein_coding	--	--	PREDICTED: legumin B-like [Nicotiana tabacum]	11S1_CARIL RecName: Full=11S globulin seed storage protein 1 {ECO:0000305}; AltName: Full=11S legumin {ECO:0000303|PubMed:21718052}; AltName: Full=Allergen Car i 4 {ECO:0000303|PubMed:21718052, ECO:0000303|PubMed:28121438}; AltName: Full=Pec11S-1 {ECO:0000303|PubMed:21718052}; AltName: Allergen=Car i 4.0101 {ECO:0000305}; Contains: RecName: Full=11S globulin seed storage protein 1 acidic chain {E…	At5g44120	GO:0019863,IgE binding; GO:0045735,nutrient reservoir activity; GO:0048316,seed development; GO:0010431,seed maturation; GO:0003674,molecular_function; GO:0005488,binding; GO:0019865,immunoglobulin binding; GO:0044877,protein-containing complex binding; GO:0000003,reproduction; GO:0003006,developmental process involved in reproduction; GO:0007275,multicellular organism development; GO:0008150,bio…	PF00190.22:Cupin	--	--	--
novel.13076	0.74	1.68	1.25	15.75	17.63	25.36	18	40	30	376	425	626	3.90811	2.07e-39	6.83523e-37	up	NW_015913761.1	4333	5570	-	--	--	--	--	--	--	--	--	--	--	--	--
LOC107799405	66.08	63.83	73.54	0	0	0.1	1917	1805	2091	0	0	3	-11.0217	2.34929e-39	7.69439e-37	down	NW_015931107.1	10006	13378	-	LOC107799405	protein_coding	K10638 E3 ubiquitin-protein ligase UHRF1 [EC:2.3.2.27] | (RefSeq) uncharacterized protein LOC113308475 (A)	--	PREDICTED: B2 protein-like [Nicotiana tabacum]	NRPB_SOYBN RecName: Full=DCD domain-containing protein NRP-B {ECO:0000305}; AltName: Full=N-rich protein B {ECO:0000303|PubMed:18490446};	At5g42050	GO:0005737,cytoplasm; GO:0034976,response to endoplasmic reticulum stress; GO:0009414,response to water deprivation; GO:0006950,response to stress; GO:0008150,biological_process; GO:0009987,cellular process; GO:0033554,cellular response to stress; GO:0050896,response to stimulus; GO:0051716,cellular response to stimulus; GO:0001101,response to acid chemical; GO:0009415,response to water; GO:00096…	PF10539.9:Development and cell death domain	--	--	--
LOC107781766	101.93	98.47	103.3	46.06	49.77	56.27	6184	5823	6142	2728	2977	3446	-1.09021	2.42128e-39	7.86624e-37	down	NW_015798007.1	177	4447	-	LOC107781766	protein_coding	K17987 next to BRCA1 gene 1 protein | (RefSeq) protein NBR1 homolog (A)	--	PREDICTED: protein NBR1 homolog [Nicotiana tabacum]	JOKA2_SOLTU RecName: Full=Protein JOKA2 {ECO:0000303|PubMed:26765567}; AltName: Full=Protein NBR1 homolog {ECO:0000305};	At4g24690_2	GO:0005776,autophagosome; GO:0031410,cytoplasmic vesicle; GO:0008270,zinc ion binding; GO:0006914,autophagy; GO:0050832,defense response to fungus; GO:0015031,protein transport; GO:0003674,molecular_function; GO:0005488,binding; GO:0046872,metal ion binding; GO:0043167,ion binding; GO:0043169,cation binding; GO:0046914,transition metal ion binding; GO:0008152,metabolic process; GO:0008150,biologi…	PF16158.5:Ig-like domain from next to BRCA1 gene	--	--	--
LOC107811700	0.47	0.39	0.42	4.54	4.84	4.55	30	24	26	282	303	292	3.35658	2.56842e-39	8.2775e-37	up	NW_015952575.1	39930	47041	-	LOC107811700	lncRNA	K15255 ATP-dependent DNA helicase PIF1 [EC:3.6.4.12] | (RefSeq) uncharacterized protein LOC107022360 (A)	--	PREDICTED: uncharacterized protein LOC104229801 isoform X4 [Nicotiana sylvestris]	--	--	--	--	--	--	--
LOC107764661	109.82	99.06	101.53	412.12	360.69	335.35	1490	1310	1350	5459	4825	4593	1.75432	2.94018e-39	9.40041e-37	up	NW_015884222.1	3075	4024	-	LOC107764661	protein_coding	--	--	PREDICTED: protein SENESCENCE-ASSOCIATED GENE 21, mitochondrial [Nicotiana tomentosiformis]	SAG21_ARATH RecName: Full=Protein SENESCENCE-ASSOCIATED GENE 21, mitochondrial {ECO:0000303|PubMed:9617813}; AltName: Full=Late embryogenesis abundant like 5 {ECO:0000303|PubMed:17092320}; Short=AtLEA5 {ECO:0000303|PubMed:17092320}; AltName: Full=Late embryogenis abundant protein 38 {ECO:0000303|PubMed:25005920}; Flags: Precursor;	At4g02380	GO:0005739,mitochondrion; GO:0042631,cellular response to water deprivation; GO:0006952,defense response; GO:0010150,leaf senescence; GO:1900424,regulation of defense response to bacterium; GO:1900150,regulation of defense response to fungus; GO:1900055,regulation of leaf senescence; GO:2000028,regulation of photoperiodism, flowering; GO:0009737,response to abscisic acid; GO:0009646,response to a…	PF03242.13:Late embryogenesis abundant protein	--	--	--
LOC107827427	8.97	10.47	7.85	1.24	1.34	1.59	436	496	374	59	64	78	-2.80635	3.61658e-39	1.1472e-36	down	NW_015847362.1	40	4086	-	LOC107827427	protein_coding	K17943 pumilio RNA-binding family | (RefSeq) pumilio homolog 5-like (A)	--	PREDICTED: pumilio homolog 5-like, partial [Nicotiana tabacum]	PUM5_ARATH RecName: Full=Pumilio homolog 5; Short=APUM-5; Short=AtPUM5;	At3g20250	GO:0005737,cytoplasm; GO:0005829,cytosol; GO:0005773,vacuole; GO:0003729,mRNA binding; GO:0003727,single-stranded RNA binding; GO:0061158,3'-UTR-mediated mRNA destabilization; GO:0051607,defense response to virus; GO:0009819,drought recovery; GO:0010608,posttranscriptional regulation of gene expression; GO:0006970,response to osmotic stress; GO:0009651,response to salt stress; GO:0003674,molecula…	PF00806.19:Pumilio-family RNA binding repeat	--	--	--
LOC107774943	8.96	8.22	9.92	2.55	2.94	2.9	652	583	707	181	211	213	-1.78342	6.67906e-39	2.10208e-36	down	NW_015900081.1	3972	10851	+	LOC107774943	protein_coding	--	--	PREDICTED: protein WEAK CHLOROPLAST MOVEMENT UNDER BLUE LIGHT 1-like [Nicotiana tabacum]	WEL2_ARATH RecName: Full=Protein WEAK CHLOROPLAST MOVEMENT UNDER BLUE LIGHT-like 2; Short=Protein WEL2;	At1g45545	GO:0005829,cytosol; GO:0009904,chloroplast accumulation movement; GO:0009903,chloroplast avoidance movement; GO:0006996,organelle organization; GO:0008150,biological_process; GO:0009657,plastid organization; GO:0009658,chloroplast organization; GO:0009902,chloroplast relocation; GO:0009987,cellular process; GO:0016043,cellular component organization; GO:0019750,chloroplast localization; GO:005117…	PF05701.11:Weak chloroplast movement under blue light	--	--	--
LOC107777820	63.86	61.59	61.43	176	170.22	174.87	734	690	692	1975	1929	2029	1.39185	1.41397e-38	4.41564e-36	up	NW_015903409.1	506	1408	-	LOC107777820	protein_coding	--	--	PREDICTED: 2S sulfur-rich seed storage protein 2-like [Nicotiana tabacum]	2SS_JUGRE RecName: Full=2S albumin seed storage protein {ECO:0000303|PubMed:11799381, ECO:0000303|PubMed:9648708}; AltName: Full=2S albumin {ECO:0000303|PubMed:11799381, ECO:0000303|PubMed:19540419, ECO:0000303|PubMed:24206692, ECO:0000303|PubMed:25388987}; AltName: Full=Allergen Jug r 1 {ECO:0000303|PubMed:11799381, ECO:0000303|PubMed:19540419, ECO:0000303|PubMed:27597723, ECO:0000303|PubMed:285…	--	GO:0043245,extraorganismal space; GO:0045735,nutrient reservoir activity; GO:0010431,seed maturation; GO:0003674,molecular_function; GO:0000003,reproduction; GO:0003006,developmental process involved in reproduction; GO:0007275,multicellular organism development; GO:0008150,biological_process; GO:0009791,post-embryonic development; GO:0010154,fruit development; GO:0021700,developmental maturation…	PF00234.22:Protease inhibitor/seed storage/LTP family	--	--	--
LOC107829900	48.09	52.58	44.3	170.69	159.95	167.4	473	504	427	1639	1551	1662	1.69308	1.53695e-38	4.76279e-36	up	NW_015855478.1	57813	58310	-	LOC107829900	protein_coding	K02900 large subunit ribosomal protein L27Ae | (RefSeq) 60S ribosomal protein L27a-2-like (A)	ko03010: Ribosome	PREDICTED: 60S ribosomal protein L27a-2-like [Nicotiana tabacum]	R27A2_ARATH RecName: Full=60S ribosomal protein L27a-2;	At1g23290	GO:0022625,cytosolic large ribosomal subunit; GO:0022626,cytosolic ribosome; GO:0005730,nucleolus; GO:0005634,nucleus; GO:0009506,plasmodesma; GO:0003729,mRNA binding; GO:0003735,structural constituent of ribosome; GO:0009908,flower development; GO:0010229,inflorescence development; GO:0009791,post-embryonic development; GO:0006412,translation; GO:0003674,molecular_function; GO:0003676,nucleic ac…	PF00828.19:Ribosomal proteins 50S-L15, 50S-L18e, 60S-L27A	--	--	--
novel.9959	56.29	48.96	43.77	6.55	12.45	8.35	1215	1030	926	138	265	182	-2.55596	2.5817e-38	7.93923e-36	down	NW_015897744.1	489	2880	+	--	--	--	--	PREDICTED: F-box/LRR-repeat protein 13 isoform X1 [Nicotiana tomentosiformis]	--	At1g15740	--	--	--	--	--
novel.17180	2.03	2.05	3.32	14.65	21.26	18.06	66	65	106	466	683	594	2.7732	2.68888e-38	8.20619e-36	up	NW_015940885.1	14081	15730	+	--	--	K00384 thioredoxin reductase (NADPH) [EC:1.8.1.9] | (RefSeq) thioredoxin reductase 2-like (A)	ko00450: Selenocompound metabolism	PREDICTED: uncharacterized protein LOC109238477 [Nicotiana attenuata]	POLX_TOBAC RecName: Full=Retrovirus-related Pol polyprotein from transposon TNT 1-94; Includes: RecName: Full=Protease; EC=3.4.23.-; Includes: RecName: Full=Reverse transcriptase; EC=2.7.7.49; Includes: RecName: Full=Endonuclease;	At2g21310	GO:0004190,aspartic-type endopeptidase activity; GO:0004519,endonuclease activity; GO:0003676,nucleic acid binding; GO:0003964,RNA-directed DNA polymerase activity; GO:0008270,zinc ion binding; GO:0015074,DNA integration; GO:0003674,molecular_function; GO:0003824,catalytic activity; GO:0004175,endopeptidase activity; GO:0008233,peptidase activity; GO:0070011,peptidase activity, acting on L-amino …	PF14223.6:gag-polypeptide of LTR copia-type	--	--	--
LOC107767971	59.73	60.41	54.71	0.1	0	0	1825	1799	1638	3	0	0	-10.879	2.803e-38	8.49013e-36	down	NW_015888037.1	45241	54115	-	LOC107767971	protein_coding	K14684 solute carrier family 25 (mitochondrial phosphate transporter), member 23/24/25/41 | (RefSeq) mitochondrial adenine nucleotide transporter ADNT1-like (A)	--	PREDICTED: mitochondrial adenine nucleotide transporter ADNT1-like [Nicotiana tabacum]	ADNT1_ARATH RecName: Full=Mitochondrial adenine nucleotide transporter ADNT1; AltName: Full=Adenine nucleotide transporter 1;	At4g01100	GO:0016021,integral component of membrane; GO:0005743,mitochondrial inner membrane; GO:0015297,antiporter activity; GO:0003674,molecular_function; GO:0005215,transporter activity; GO:0022857,transmembrane transporter activity; GO:0015291,secondary active transmembrane transporter activity; GO:0022804,active transmembrane transporter activity; GO:0005575,cellular_component; GO:0016020,membrane; GO…	PF00153.27:Mitochondrial carrier protein	--	--	--
LOC107779760	159.73	164.93	171.34	68.41	86.81	91.76	6694	6737	7037	2799	3587	3882	-1.10323	3.48625e-38	1.04809e-35	down	NW_015905488.1	44949	50256	+	LOC107779760	protein_coding	K00053 ketol-acid reductoisomerase [EC:1.1.1.86] | (RefSeq) ketol-acid reductoisomerase, chloroplastic-like (A)	ko00290: Valine, leucine and isoleucine biosynthesis; ko00770: Pantothenate and CoA biosynthesis; ko01100: Metabolic pathways; ko01110: Biosynthesis of secondary metabolites; ko01210: 2-Oxocarboxylic acid metabolism; ko01230: Biosynthesis of amino acids	PREDICTED: ketol-acid reductoisomerase, chloroplastic-like [Nicotiana tabacum]	ILV5_ARATH RecName: Full=Ketol-acid reductoisomerase, chloroplastic; EC=1.1.1.86; AltName: Full=Acetohydroxy-acid reductoisomerase; AltName: Full=Alpha-keto-beta-hydroxylacyl reductoisomerase; Flags: Precursor;	At3g58610	GO:0048046,apoplast; GO:0005618,cell wall; GO:0009507,chloroplast; GO:0009941,chloroplast envelope; GO:0009570,chloroplast stroma; GO:0005829,cytosol; GO:0005739,mitochondrion; GO:0009536,plastid; GO:0005507,copper ion binding; GO:0004455,ketol-acid reductoisomerase activity; GO:0009097,isoleucine biosynthetic process; GO:0046686,response to cadmium ion; GO:0009099,valine biosynthetic process; GO…	PF01450.19:Acetohydroxy acid isomeroreductase, catalytic domain	--	--	--
LOC107828678	86.39	92.99	101.75	205.32	221.95	212.44	1283	1346	1481	2977	3250	3185	1.09737	3.78884e-38	1.13062e-35	up	NW_015851475.1	128928	132331	-	LOC107828678	protein_coding	--	--	PREDICTED: uncharacterized protein LOC107828678 [Nicotiana tabacum]	--	At5g27760	GO:0031305,integral component of mitochondrial inner membrane; GO:0005746,mitochondrial respiratory chain; GO:0033617,mitochondrial respiratory chain complex IV assembly; GO:0006996,organelle organization; GO:0007005,mitochondrion organization; GO:0008150,biological_process; GO:0008535,respiratory chain complex IV assembly; GO:0009987,cellular process; GO:0022607,cellular component assembly; GO:0…	PF04588.13:Hypoxia induced protein conserved region	--	--	--
LOC107761888	0	0	0.05	160.23	198.54	162.86	0	0	2	6247	7817	6565	13.2306	4.06817e-38	1.20504e-35	up	NW_015874959.1	8131	12609	-	LOC107761888	protein_coding	--	--	PREDICTED: uncharacterized protein LOC107761888 isoform X2 [Nicotiana tabacum]	--	--	--	--	--	--	--
novel.4095	0.83	1.21	0.82	10.33	13.19	18.02	24	34	23	290	374	523	3.75701	4.74366e-38	1.39488e-35	up	NW_015833691.1	32130	33585	+	--	--	--	--	--	--	--	--	--	--	--	--
LOC107760453	27.34	24.54	29.37	0.09	0.05	0.09	607	531	639	2	1	2	-8.57356	4.84385e-38	1.41402e-35	down	NW_015870190.1	9107	12203	-	LOC107760453	protein_coding	K15382 solute carrier family 50 (sugar transporter) | (RefSeq) bidirectional sugar transporter SWEET4-like (A)	--	PREDICTED: bidirectional sugar transporter SWEET4-like [Nicotiana tabacum]	SWET4_ORYSI RecName: Full=Bidirectional sugar transporter SWEET4; Short=OsSWEET4;	At4g10850	GO:0005887,integral component of plasma membrane; GO:0051119,sugar transmembrane transporter activity; GO:0003674,molecular_function; GO:0005215,transporter activity; GO:0022857,transmembrane transporter activity; GO:0015144,carbohydrate transmembrane transporter activity; GO:0005886,plasma membrane; GO:0005575,cellular_component; GO:0016021,integral component of membrane; GO:0016020,membrane; GO…	PF03083.16:Sugar efflux transporter for intercellular exchange	--	--	--
LOC107800166	10.5	10.86	9.91	3.78	4.12	3.84	1032	1041	955	363	399	381	-1.50631	5.80553e-38	1.68256e-35	down	NW_015932226.1	64235	70348	+	LOC107800166	protein_coding	--	--	PREDICTED: histone-lysine N-methyltransferase 2D-like [Nicotiana tomentosiformis]	--	Hs22027622	GO:0008168,methyltransferase activity; GO:0032259,methylation; GO:0003674,molecular_function; GO:0003824,catalytic activity; GO:0016740,transferase activity; GO:0016741,transferase activity, transferring one-carbon groups; GO:0008152,metabolic process; GO:0008150,biological_process	PF13920.6:Zinc finger, C3HC4 type (RING finger)	--	--	--
LOC107790661	8.32	7.44	8.42	1.66	2.67	2.69	1566	1365	1554	306	495	512	-1.88696	6.14148e-38	1.76721e-35	down	NW_015918709.1	4924	29189	+	LOC107790661	protein_coding	K19525 vacuolar protein sorting-associated protein 13A/C | (RefSeq) uncharacterized LOC107790661 (A)	--	PREDICTED: uncharacterized protein LOC107790661 [Nicotiana tabacum]	--	At4g17120	GO:0019898,extrinsic component of membrane; GO:0045053,protein retention in Golgi apparatus; GO:0006623,protein targeting to vacuole; GO:0008104,protein localization; GO:0008150,biological_process; GO:0009987,cellular process; GO:0032507,maintenance of protein location in cell; GO:0033036,macromolecule localization; GO:0033365,protein localization to organelle; GO:0034067,protein localization to …	PF06101.11:Vacuolar protein sorting-associated protein 62	--	--	--
LOC107797548	139.82	145.68	134.89	63.3	69.44	75.8	5937	6029	5613	2624	2907	3249	-1.1052	6.417e-38	1.8334e-35	down	NW_015928368.1	2625	14921	+	LOC107797548	protein_coding	--	--	PREDICTED: uncharacterized protein LOC104246496 [Nicotiana sylvestris]	RER1_ARATH RecName: Full=Protein RETICULATA-RELATED 1, chloroplastic {ECO:0000303|PubMed:23596191}; Flags: Precursor;	At5g24690	GO:0009941,chloroplast envelope; GO:0009706,chloroplast inner membrane; GO:0016021,integral component of membrane; GO:0005739,mitochondrion; GO:0009536,plastid; GO:0099402,plant organ development; GO:0007275,multicellular organism development; GO:0008150,biological_process; GO:0032501,multicellular organismal process; GO:0032502,developmental process; GO:0048731,system development; GO:0048856,ana…	PF11891.8:Protein RETICULATA-related	--	--	--
LOC107810720	9.75	8.58	9.83	39.28	37.32	41.3	169	145	167	665	638	723	1.97902	8.15505e-38	2.31357e-35	up	NW_015950655.1	9894	10771	-	LOC107810720	protein_coding	K03676 glutaredoxin 3 | (RefSeq) glutaredoxin-C9 (A)	--	PREDICTED: glutaredoxin-C9-like [Nicotiana sylvestris]	GRXC9_ARATH RecName: Full=Glutaredoxin-C9; Short=AtGrxC9; AltName: Full=Protein ROXY 19;	At1g28480	GO:0005737,cytoplasm; GO:0005634,nucleus; GO:0015035,protein disulfide oxidoreductase activity; GO:0009867,jasmonic acid mediated signaling pathway; GO:0000122,negative regulation of transcription by RNA polymerase II; GO:0009751,response to salicylic acid; GO:0009863,salicylic acid mediated signaling pathway; GO:0015036,disulfide oxidoreductase activity; GO:0003674,molecular_function; GO:0003824…	PF00462.24:Glutaredoxin	--	--	--
LOC107767943	60.47	52.04	56.08	23.13	22.08	23.57	3436	2882	3123	1283	1237	1352	-1.3813	2.17381e-37	6.12392e-35	down	NW_015888008.1	5	4094	+	LOC107767943	protein_coding	K00264 glutamate synthase (NADH) [EC:1.4.1.14] | (RefSeq) glutamate synthase 1 [NADH], chloroplastic isoform X1 (A)	ko00250: Alanine, aspartate and glutamate metabolism; ko00910: Nitrogen metabolism; ko01100: Metabolic pathways; ko01110: Biosynthesis of secondary metabolites; ko01230: Biosynthesis of amino acids	PREDICTED: glutamate synthase [NADH]	GLSN_MEDSA RecName: Full=Glutamate synthase [NADH], amyloplastic; EC=1.4.1.14; AltName: Full=NADH-GOGAT; Flags: Precursor;	At5g53460	GO:0009501,amyloplast; GO:0051538,3 iron, 4 sulfur cluster binding; GO:0050660,flavin adenine dinucleotide binding; GO:0010181,FMN binding; GO:0016040,glutamate synthase (NADH) activity; GO:0005506,iron ion binding; GO:0006541,glutamine metabolic process; GO:0097054,L-glutamate biosynthetic process; GO:0003674,molecular_function; GO:0005488,binding; GO:0048037,cofactor binding; GO:0051536,iron-su…	PF01493.19:GXGXG motif	--	--	--
LOC107824095	71.78	70.11	75.01	0.26	0.07	0.02	3062	2915	3136	11	3	1	-9.29166	3.22183e-37	8.95114e-35	down	NW_015836367.1	17821	22302	+	LOC107824095	protein_coding	K09571 FK506-binding protein 4/5 [EC:5.2.1.8] | (RefSeq) FKBP62, FKBP65, ROF1, ROF2; peptidyl-prolyl cis-trans isomerase FKBP62-like (A)	--	peptidyl-prolyl cis-trans isomerase FKBP62-like [Nicotiana tabacum]	FKB65_ARATH RecName: Full=Peptidyl-prolyl cis-trans isomerase FKBP65; Short=PPIase FKBP65; EC=5.2.1.8; AltName: Full=70 kDa peptidyl-prolyl isomerase; AltName: Full=FK506-binding protein 65; Short=AtFKBP65; AltName: Full=Immunophilin FKBP65; AltName: Full=Peptidyl-prolyl isomerase ROF2; AltName: Full=Protein ROTAMASE FKBP 2; AltName: Full=Rotamase;	At5g48570	GO:0005737,cytoplasm; GO:0005634,nucleus; GO:0009536,plastid; GO:0005773,vacuole; GO:0005516,calmodulin binding; GO:0003755,peptidyl-prolyl cis-trans isomerase activity; GO:0070370,cellular heat acclimation; GO:0061077,chaperone-mediated protein folding; GO:0000413,protein peptidyl-prolyl isomerization; GO:0005515,protein binding; GO:0003674,molecular_function; GO:0005488,binding; GO:0003824,cata…	PF00254.28:FKBP-type peptidyl-prolyl cis-trans isomerase	--	--	--
LOC107779383	20.17	21.54	22.35	0.11	0	0	779	811	846	4	0	0	-9.34996	3.27211e-37	9.02857e-35	down	NW_015905124.1	34400	37122	-	LOC107779383	lncRNA	K04523 ubiquilin | (RefSeq) ubiquitin domain-containing protein DSK2b-like (A)	ko04141: Protein processing in endoplasmic reticulum	ubiquilin, partial [Solanum nigrum]	DSK2B_ARATH RecName: Full=Ubiquitin domain-containing protein DSK2b;	At2g17200	GO:0005829,cytosol; GO:0005739,mitochondrion; GO:0005634,nucleus; GO:0031593,polyubiquitin modification-dependent protein binding; GO:0006511,ubiquitin-dependent protein catabolic process; GO:0005515,protein binding; GO:0003674,molecular_function; GO:0005488,binding; GO:0140030,modification-dependent protein binding; GO:0019941,modification-dependent protein catabolic process; GO:0008152,metaboli…	--	--	--	--
LOC107764722	11.19	11.42	9.68	1.75	2.02	1.58	394	392	334	60	70	56	-2.69205	3.68789e-37	1.01066e-34	down	NW_015884383.1	10	1792	-	LOC107764722	protein_coding	--	--	PREDICTED: FACT complex subunit SPT16-like [Nicotiana sylvestris]	SPT16_ARATH RecName: Full=FACT complex subunit SPT16; AltName: Full=Facilitates chromatin transcription complex subunit SPT16;	At4g10710	GO:0000791,euchromatin; GO:0035101,FACT complex; GO:0005730,nucleolus; GO:0005634,nucleus; GO:0031491,nucleosome binding; GO:0006281,DNA repair; GO:0006260,DNA replication; GO:0034724,DNA replication-independent nucleosome organization; GO:0032968,positive regulation of transcription elongation from RNA polymerase II promoter; GO:0006368,transcription elongation from RNA polymerase II promoter; G…	PF08644.11:FACT complex subunit (SPT16/CDC68)	--	--	--
LOC107812149	53.69	55.56	63.9	24.79	27.93	28.61	1755	1770	2047	791	900	944	-1.1812	5.8959e-37	1.60484e-34	down	NW_015953585.1	12522	20455	+	LOC107812149	protein_coding	K03061 26S proteasome regulatory subunit T1 | (RefSeq) 26S protease regulatory subunit 7 homolog A-like (A)	ko03050: Proteasome	PREDICTED: 26S protease regulatory subunit 7 homolog A [Nicotiana tomentosiformis]	PRS7A_ARATH RecName: Full=26S proteasome regulatory subunit 7 homolog A; AltName: Full=26S proteasome AAA-ATPase subunit RPT1a; AltName: Full=26S proteasome subunit 7 homolog A; AltName: Full=Regulatory particle triple-A ATPase subunit 1a;	At1g53750	GO:0005829,cytosol; GO:0005634,nucleus; GO:0005886,plasma membrane; GO:0000502,proteasome complex; GO:0008540,proteasome regulatory particle, base subcomplex; GO:0005524,ATP binding; GO:0036402,proteasome-activating ATPase activity; GO:0017025,TBP-class protein binding; GO:0045899,positive regulation of RNA polymerase II transcriptional preinitiation complex assembly; GO:0030163,protein catabolic…	PF00004.29:ATPase family associated with various cellular activities (AAA)	--	--	--
LOC107814761	12.32	11.25	14.47	39.77	55.66	49.6	218	194	251	687	971	886	1.83315	7.11334e-37	1.92323e-34	up	NW_015809345.1	67046	68757	-	LOC107814761	protein_coding	--	--	PREDICTED: pollen-specific protein C13-like [Nicotiana sylvestris]	PSC13_MAIZE RecName: Full=Pollen-specific protein C13; Flags: Precursor;	At1g78040	GO:0005615,extracellular space; GO:0005575,cellular_component; GO:0005576,extracellular region; GO:0044421,extracellular region part	PF01190.17:Pollen proteins Ole e I like	--	--	--
LOC107781327	56.12	63.21	65.71	167.03	168.42	166.21	583	640	669	1694	1725	1743	1.35206	8.74322e-37	2.34814e-34	up	NW_015907369.1	23946	26544	+	LOC107781327	protein_coding	K03009 DNA-directed RNA polymerases I, II, and III subunit RPABC4 | (RefSeq) DNA-directed RNA polymerases II, IV and V subunit 12 (A)	ko03020: RNA polymerase	PREDICTED: DNA-directed RNA polymerases II, IV and V subunit 12 [Nicotiana tabacum]	NRPBC_ARATH RecName: Full=DNA-directed RNA polymerases II, IV and V subunit 12; AltName: Full=DNA-directed RNA Polymerase II subunit K;	At5g41010	GO:0005736,RNA polymerase I complex; GO:0005665,RNA polymerase II, core complex; GO:0005666,RNA polymerase III complex; GO:0000418,RNA polymerase IV complex; GO:0000419,RNA polymerase V complex; GO:0003677,DNA binding; GO:0003899,DNA-directed 5'-3' RNA polymerase activity; GO:0008270,zinc ion binding; GO:0006351,transcription, DNA-templated; GO:0003674,molecular_function; GO:0003676,nucleic acid …	PF03604.13:DNA directed RNA polymerase, 7 kDa subunit	--	--	--
LOC107775374	14.21	13.57	16.72	4.82	5.91	5.89	970	903	1119	321	398	406	-1.51404	1.31917e-36	3.5194e-34	down	NW_015900560.1	39351	46432	-	LOC107775374	protein_coding	--	--	PREDICTED: protein WEAK CHLOROPLAST MOVEMENT UNDER BLUE LIGHT 1-like [Nicotiana tabacum]	WEL2_ARATH RecName: Full=Protein WEAK CHLOROPLAST MOVEMENT UNDER BLUE LIGHT-like 2; Short=Protein WEL2;	At1g45545	GO:0005829,cytosol; GO:0009904,chloroplast accumulation movement; GO:0009903,chloroplast avoidance movement; GO:0006996,organelle organization; GO:0008150,biological_process; GO:0009657,plastid organization; GO:0009658,chloroplast organization; GO:0009902,chloroplast relocation; GO:0009987,cellular process; GO:0016043,cellular component organization; GO:0019750,chloroplast localization; GO:005117…	PF05701.11:Weak chloroplast movement under blue light	--	--	--
novel.6426	13.86	13.25	14.97	0.31	0	0.2	276	257	292	6	0	4	-6.46003	1.65729e-36	4.39237e-34	down	NW_015867070.1	3589	4596	.	--	--	--	--	--	--	--	--	--	--	--	--
LOC107822290	7.44	8.67	7.79	27.03	31.12	32.9	156	177	160	553	643	696	1.83559	2.41406e-36	6.35624e-34	up	NW_015830848.1	1752	3203	-	LOC107822290	protein_coding	K02880 large subunit ribosomal protein L17e | (RefSeq) 60S ribosomal protein L17-2-like (A)	ko03010: Ribosome	PREDICTED: 60S ribosomal protein L17-2-like [Nicotiana sylvestris]	RL171_ARATH RecName: Full=60S ribosomal protein L17-1;	At1g27400	GO:0005829,cytosol; GO:0022625,cytosolic large ribosomal subunit; GO:0005634,nucleus; GO:0005886,plasma membrane; GO:0009506,plasmodesma; GO:0005774,vacuolar membrane; GO:0005773,vacuole; GO:0003729,mRNA binding; GO:0003735,structural constituent of ribosome; GO:0002181,cytoplasmic translation; GO:0003674,molecular_function; GO:0003676,nucleic acid binding; GO:0003723,RNA binding; GO:0005488,bind…	PF00237.19:Ribosomal protein L22p/L17e	--	--	--
LOC107766494	31.84	32.27	30.5	13.98	14.58	15.32	1911	1888	1794	819	863	928	-1.20018	2.9097e-36	7.6115e-34	down	NW_015886637.1	68362	74790	-	LOC107766494	protein_coding	K14376 poly(A) polymerase [EC:2.7.7.19] | (RefSeq) poly(A) polymerase PAPalpha-like isoform X1 (A)	ko03015: mRNA surveillance pathway	PREDICTED: poly(A) polymerase PAPalpha-like isoform X1 [Nicotiana sylvestris]	PAPS4_ARATH RecName: Full=Nuclear poly(A) polymerase 4 {ECO:0000303|PubMed:18479511}; Short=AtPAP(IV) {ECO:0000303|PubMed:16282318}; Short=PAP(IV) {ECO:0000305}; Short=Poly(A) polymerase IV {ECO:0000305}; Short=nPAP {ECO:0000303|PubMed:16282318}; EC=2.7.7.19 {ECO:0000269|PubMed:15297145}; AltName: Full=Polynucleotide adenylyltransferase 4 {ECO:0000305};	At4g32850	GO:0005634,nucleus; GO:0005524,ATP binding; GO:0046872,metal ion binding; GO:0004652,polynucleotide adenylyltransferase activity; GO:0003723,RNA binding; GO:0006378,mRNA polyadenylation; GO:0043631,RNA polyadenylation; GO:0000166,nucleotide binding; GO:0003674,molecular_function; GO:0005488,binding; GO:0008144,drug binding; GO:0017076,purine nucleotide binding; GO:0030554,adenyl nucleotide bindin…	PF04928.17:Poly(A) polymerase central domain	--	--	--
LOC107766082	122.14	121.82	95.12	0.23	0	0	1609	1564	1228	3	0	0	-10.6218	4.81761e-36	1.25211e-33	down	NW_015886183.1	34431	35097	-	LOC107766082	protein_coding	--	--	PREDICTED: calvin cycle protein CP12-3, chloroplastic-like [Nicotiana tabacum]	CP123_ARATH RecName: Full=Calvin cycle protein CP12-3, chloroplastic; AltName: Full=CP12 domain-containing protein 3; AltName: Full=Chloroplast protein 12-3; Flags: Precursor;	At1g76560	GO:0009507,chloroplast; GO:0032991,protein-containing complex; GO:0005507,copper ion binding; GO:0016151,nickel cation binding; GO:0071454,cellular response to anoxia; GO:0034605,cellular response to heat; GO:0080153,negative regulation of reductive pentose-phosphate cycle; GO:0019253,reductive pentose-phosphate cycle; GO:0003674,molecular_function; GO:0005488,binding; GO:0046872,metal ion bindin…	PF02672.15:CP12 domain	--	--	--
LOC107772919	61.4	64.24	63.97	30.99	31.37	34.32	3748	3822	3827	1847	1888	2115	-1.06133	5.01711e-36	1.29561e-33	down	NW_015896324.1	30171	34449	-	LOC107772919	protein_coding	K17987 next to BRCA1 gene 1 protein | (RefSeq) JOKA2; protein NBR1 homolog (A)	--	protein NBR1 homolog [Nicotiana tabacum]	JOKA2_SOLTU RecName: Full=Protein JOKA2 {ECO:0000303|PubMed:26765567}; AltName: Full=Protein NBR1 homolog {ECO:0000305};	At4g24690_2	GO:0005776,autophagosome; GO:0031410,cytoplasmic vesicle; GO:0008270,zinc ion binding; GO:0006914,autophagy; GO:0050832,defense response to fungus; GO:0015031,protein transport; GO:0003674,molecular_function; GO:0005488,binding; GO:0046872,metal ion binding; GO:0043167,ion binding; GO:0043169,cation binding; GO:0046914,transition metal ion binding; GO:0008152,metabolic process; GO:0008150,biologi…	PF16158.5:Ig-like domain from next to BRCA1 gene	--	--	--
novel.3069	9.3	7.33	9.54	29.97	37.94	35.32	185	142	186	582	744	709	1.8843	7.85754e-36	2.01619e-33	up	NW_015819889.1	59896	62336	+	--	--	--	--	--	IF1C_TOBAC RecName: Full=Putative translation initiation factor IF-1, chloroplastic;	--	GO:0009507,chloroplast; GO:0019843,rRNA binding; GO:0003743,translation initiation factor activity; GO:0003674,molecular_function; GO:0003676,nucleic acid binding; GO:0003723,RNA binding; GO:0005488,binding; GO:0097159,organic cyclic compound binding; GO:1901363,heterocyclic compound binding; GO:0008135,translation factor activity, RNA binding; GO:0005622,intracellular; GO:0005575,cellular_compon…	--	--	--	--
LOC107778685	7.99	9.17	8.57	2.38	1.95	2.13	639	714	671	186	154	172	-2.07548	8.75306e-36	2.23175e-33	down	NW_015904304.1	63747	72279	-	LOC107778685	protein_coding	--	--	PREDICTED: protein CROWDED NUCLEI 1-like [Nicotiana tabacum]	NMCP1_DAUCS RecName: Full=Nuclear matrix constituent protein 1 {ECO:0000303|PubMed:9141634};	At1g67230	GO:0005652,nuclear lamina; GO:0016363,nuclear matrix; GO:0006997,nucleus organization; GO:0006996,organelle organization; GO:0008150,biological_process; GO:0009987,cellular process; GO:0016043,cellular component organization; GO:0071840,cellular component organization or biogenesis; GO:0005622,intracellular; GO:0005575,cellular_component; GO:0005623,cell; GO:0005634,nucleus; GO:0043231,intracellu…	--	--	--	--
LOC107810120	15.6	17.18	17.4	36.83	47.83	42.75	557	598	609	1284	1684	1541	1.24826	1.50562e-35	3.81472e-33	up	NW_015949447.1	12072	19230	+	LOC107810120	protein_coding	K00963 UTP--glucose-1-phosphate uridylyltransferase [EC:2.7.7.9] | (RefSeq) UTP--glucose-1-phosphate uridylyltransferase-like (A)	ko00040: Pentose and glucuronate interconversions; ko00052: Galactose metabolism; ko00500: Starch and sucrose metabolism; ko00520: Amino sugar and nucleotide sugar metabolism; ko01100: Metabolic pathways; ko01110: Biosynthesis of secondary metabolites; ko01240: Biosynthesis of cofactors	utp--glucose-1-phosphate uridylyltransferase, partial [Nicotiana attenuata]	UGPA_SOLTU RecName: Full=UTP--glucose-1-phosphate uridylyltransferase; EC=2.7.7.9; AltName: Full=UDP-glucose pyrophosphorylase; Short=UDPGP; Short=UGPase;	At5g17310	GO:0005737,cytoplasm; GO:0003983,UTP:glucose-1-phosphate uridylyltransferase activity; GO:0005977,glycogen metabolic process; GO:0006011,UDP-glucose metabolic process; GO:0003674,molecular_function; GO:0003824,catalytic activity; GO:0016740,transferase activity; GO:0016772,transferase activity, transferring phosphorus-containing groups; GO:0016779,nucleotidyltransferase activity; GO:0051748,UTP-m…	PF01704.18:UTP--glucose-1-phosphate uridylyltransferase	--	--	--
novel.17922	52.61	51.57	55.54	11.12	11.33	17.21	984	940	1018	203	209	325	-2.10267	2.01815e-35	5.08132e-33	down	NW_015947135.1	44197	45143	.	--	--	--	--	--	--	--	--	--	--	--	--
LOC107767854	36.36	34.4	36.71	153.08	123.02	131.25	474	437	469	1948	1581	1727	1.84309	1.09188e-34	2.73208e-32	up	NW_015887937.1	76180	78653	-	LOC107767854	protein_coding	K02927 ubiquitin-large subunit ribosomal protein L40e | (RefSeq) ubiquitin-60S ribosomal protein L40-like (A)	ko03010: Ribosome; ko04120: Ubiquitin mediated proteolysis	polyubiquitin 11-like [Prunus avium]	RL40_NICSY RecName: Full=Ubiquitin-60S ribosomal protein L40; Contains: RecName: Full=Ubiquitin; Contains: RecName: Full=60S ribosomal protein L40; AltName: Full=CEP52; Flags: Precursor;	At2g36170	GO:0005737,cytoplasm; GO:0005634,nucleus; GO:0005840,ribosome; GO:0003735,structural constituent of ribosome; GO:0006412,translation; GO:0003674,molecular_function; GO:0005198,structural molecule activity; GO:0008152,metabolic process; GO:0006518,peptide metabolic process; GO:0006807,nitrogen compound metabolic process; GO:0008150,biological_process; GO:0009058,biosynthetic process; GO:0009059,ma…	PF00240.23:Ubiquitin family	--	--	--
LOC107822846	15.18	10.97	14.61	58.31	67.28	56.14	176	124	166	660	769	657	2.06485	1.45363e-34	3.61479e-32	up	NW_015832452.1	15127	17174	-	LOC107822846	protein_coding	K03676 glutaredoxin 3 | (RefSeq) glutaredoxin (A)	--	PREDICTED: glutaredoxin [Nicotiana sylvestris]	GLRX_SOLLC RecName: Full=Glutaredoxin;	At5g40370	GO:0005737,cytoplasm; GO:0009055,electron transfer activity; GO:0004362,glutathione-disulfide reductase activity; GO:0015035,protein disulfide oxidoreductase activity; GO:0034599,cellular response to oxidative stress; GO:0003674,molecular_function; GO:0003824,catalytic activity; GO:0016491,oxidoreductase activity; GO:0015036,disulfide oxidoreductase activity; GO:0016651,oxidoreductase activity, a…	PF00462.24:Glutaredoxin	--	--	--
LOC107787875	312.71	323.25	293.21	132.97	119.91	126.45	12982	13079	11929	5389	4908	5299	-1.37791	1.47387e-34	3.64264e-32	down	NW_015799401.1	13490	16194	+	LOC107787875	protein_coding	--	--	PREDICTED: seed biotin-containing protein SBP65-like isoform X1 [Nicotiana tabacum]	--	At2g42560	--	PF02987.16:Late embryogenesis abundant protein	--	--	--
LOC107773109	36.4	36.36	41.5	16.07	18.62	19.78	1626	1583	1817	701	820	892	-1.16133	1.55538e-34	3.82064e-32	down	NW_015897135.1	8009	11349	+	LOC107773109	protein_coding	--	--	PREDICTED: uncharacterized protein LOC107773109 [Nicotiana tabacum]	--	--	--	PF14906.6:Domain of unknown function (DUF4495)	--	--	--
LOC107804151	82.41	78.3	92.48	35.18	31.04	34.83	3649	3379	4013	1521	1355	1557	-1.40771	1.58043e-34	3.85864e-32	down	NW_015938689.1	20080	22321	-	LOC107804151	protein_coding	K03283 heat shock 70kDa protein 1/2/6/8 | (RefSeq) heat shock 70 kDa protein-like (A)	ko03040: Spliceosome; ko04141: Protein processing in endoplasmic reticulum; ko04144: Endocytosis	PREDICTED: heat shock 70 kDa protein-like [Nicotiana tabacum]	HSP70_SOYBN RecName: Full=Heat shock 70 kDa protein;	At1g16030	GO:0005737,cytoplasm; GO:0005524,ATP binding; GO:0016887,ATPase activity; GO:0031072,heat shock protein binding; GO:0051787,misfolded protein binding; GO:0044183,protein binding involved in protein folding; GO:0051082,unfolded protein binding; GO:0034620,cellular response to unfolded protein; GO:0051085,chaperone cofactor-dependent protein refolding; GO:0042026,protein refolding; GO:0000166,nucle…	PF00012.20:Hsp70 protein	--	--	--
LOC107789819	4.5	4.19	2.97	19.16	21.85	21.92	130	118	84	540	622	639	2.33394	1.61073e-34	3.90893e-32	up	NW_015917619.1	38548	40217	-	LOC107789819	lncRNA	K21437 ankyrin repeat domain-containing protein 13 | (RefSeq) uncharacterized protein LOC112523844 (A)	--	PREDICTED: zinc finger BED domain-containing protein RICESLEEPER 1-like [Nicotiana attenuata]	RSLE1_ORYSJ RecName: Full=Zinc finger BED domain-containing protein RICESLEEPER 1; AltName: Full=Transposase-like protein RICESLEEPER 1;	At3g62520	GO:0005634,nucleus; GO:0003677,DNA binding; GO:0046872,metal ion binding; GO:0046983,protein dimerization activity; GO:0009791,post-embryonic development; GO:0003674,molecular_function; GO:0003676,nucleic acid binding; GO:0005488,binding; GO:0097159,organic cyclic compound binding; GO:1901363,heterocyclic compound binding; GO:0043167,ion binding; GO:0043169,cation binding; GO:0005515,protein bind…	PF05699.14:hAT family C-terminal dimerisation region	--	--	--
LOC107777392	24.38	26.05	23.98	10.89	12.42	12.45	1647	1715	1587	718	827	849	-1.15125	2.07139e-34	4.99676e-32	down	NW_015902877.1	20655	27724	-	LOC107777392	protein_coding	K03695 ATP-dependent Clp protease ATP-binding subunit ClpB | (RefSeq) chaperone protein ClpB3, chloroplastic-like (A)	--	PREDICTED: chaperone protein ClpB3, chloroplastic [Nicotiana tomentosiformis]	CLPB3_ARATH RecName: Full=Chaperone protein ClpB3, chloroplastic; AltName: Full=ATP-dependent Clp protease ATP-binding subunit ClpB homolog 3; AltName: Full=Casein lytic proteinase B3; AltName: Full=Protein ALBINO OR PALE GREEN 6; Flags: Precursor;	At5g15450	GO:0009507,chloroplast; GO:0009570,chloroplast stroma; GO:0005737,cytoplasm; GO:0009536,plastid; GO:0009532,plastid stroma; GO:0005524,ATP binding; GO:0016887,ATPase activity; GO:0034605,cellular response to heat; GO:0009658,chloroplast organization; GO:0042026,protein refolding; GO:0009408,response to heat; GO:0000166,nucleotide binding; GO:0003674,molecular_function; GO:0005488,binding; GO:0008…	PF07724.14:AAA domain (Cdc48 subfamily)	--	--	--
novel.6009	0.56	0.97	1	11.42	16.16	9.68	16	27	28	317	453	278	3.78157	2.2886e-34	5.45539e-32	up	NW_015861150.1	1237	2676	+	--	--	--	--	--	--	--	--	--	--	--	--
LOC107816355	232.66	242.3	261.32	113.39	146.64	120.57	6511	6609	7167	3098	4046	3406	-1.04677	2.32038e-34	5.49862e-32	down	NW_015813464.1	4319	6970	-	LOC107816355	protein_coding	K12472 epidermal growth factor receptor substrate 15 | (RefSeq) GATA zinc finger domain-containing protein 14-like (A)	ko04144: Endocytosis	PREDICTED: BURP domain protein RD22-like [Nicotiana tabacum]	RD22_ARATH RecName: Full=BURP domain protein RD22 {ECO:0000303|PubMed:9790599}; AltName: Full=Dehydration-responsive protein RD22 {ECO:0000303|PubMed:8479424}; Flags: Precursor;	At5g25610	GO:0005768,endosome; GO:0005794,Golgi apparatus; GO:0005802,trans-Golgi network; GO:0003729,mRNA binding; GO:0009651,response to salt stress; GO:0003674,molecular_function; GO:0003676,nucleic acid binding; GO:0003723,RNA binding; GO:0005488,binding; GO:0097159,organic cyclic compound binding; GO:1901363,heterocyclic compound binding; GO:0006950,response to stress; GO:0006970,response to osmotic s…	PF03181.15:BURP domain	--	--	--
LOC107800767	92.14	92.65	96.73	226.98	285.37	218.43	1252	1227	1288	3011	3823	2996	1.28244	3.09473e-34	7.29071e-32	up	NW_015933076.1	37440	38292	-	LOC107800767	lncRNA	--	--	hypothetical protein A4A49_06269 [Nicotiana attenuata]	--	--	--	--	--	--	--
LOC107774191	8.95	10.56	11.87	41.48	42.73	49.2	120	138	156	543	565	666	1.99971	8.13362e-34	1.90502e-31	up	NW_015899189.1	36148	38671	+	LOC107774191	lncRNA	--	--	--	--	--	--	--	--	--	--
LOC107785229	820.29	868.34	871.62	403.71	370.28	392.24	13576	14007	14137	6523	6042	6553	-1.21889	8.2137e-34	1.91265e-31	down	NW_015911986.1	96851	98157	-	LOC107785229	protein_coding	K13993 HSP20 family protein | (RefSeq) 17.6 kDa class I heat shock protein 3-like (A)	ko04141: Protein processing in endoplasmic reticulum	PREDICTED: 17.6 kDa class I heat shock protein 3-like [Nicotiana sylvestris]	HSP12_MEDSA RecName: Full=18.2 kDa class I heat shock protein;	At1g53540	GO:0005737,cytoplasm; GO:0005622,intracellular; GO:0005575,cellular_component; GO:0005623,cell; GO:0044424,intracellular part; GO:0044464,cell part	PF00011.21:Hsp20/alpha crystallin family	--	--	--
LOC107787972	0.84	0.36	0.57	17.58	15.26	17.9	12	5	8	244	214	257	4.74549	1.16395e-33	2.69482e-31	up	NW_015915216.1	6575	8789	-	LOC107787972	protein_coding	K03955 NADH dehydrogenase (ubiquinone) 1 alpha/beta subcomplex 1, acyl-carrier protein | (RefSeq) acyl carrier protein 3, mitochondrial-like (A)	ko00190: Oxidative phosphorylation; ko01100: Metabolic pathways	PREDICTED: acyl carrier protein 3, mitochondrial-like [Nicotiana tabacum]	ACPM3_ARATH RecName: Full=Acyl carrier protein 3, mitochondrial; AltName: Full=MtACP-3; Short=ACP; AltName: Full=NADH-ubiquinone oxidoreductase 9.6 kDa subunit; Flags: Precursor;	At5g47630	GO:0005739,mitochondrion; GO:0070469,respiratory chain; GO:0000035,acyl binding; GO:0000036,acyl carrier activity; GO:0003674,molecular_function; GO:0005488,binding; GO:0044620,ACP phosphopantetheine attachment site binding; GO:0048037,cofactor binding; GO:0051192,prosthetic group binding; GO:0140104,molecular carrier activity; GO:0005622,intracellular; GO:0005575,cellular_component; GO:0005623,c…	PF00550.25:Phosphopantetheine attachment site	--	--	--
novel.12592	0.69	0.24	0.53	12.77	15.23	12.58	12	4	9	216	260	220	4.70012	1.28703e-33	2.96275e-31	up	NW_015911524.1	34082	53916	+	--	--	K19525 vacuolar protein sorting-associated protein 13A/C | (RefSeq) uncharacterized protein LOC110098611 (A)	--	PREDICTED: uncharacterized protein LOC107024752 [Solanum pennellii]	RRPO_OENBE RecName: Full=RNA-directed DNA polymerase homolog; EC=2.7.7.48; AltName: Full=Reverse transcriptase homolog;	At2g10780	GO:0005739,mitochondrion; GO:0003968,RNA-directed 5'-3' RNA polymerase activity; GO:0003964,RNA-directed DNA polymerase activity; GO:0003674,molecular_function; GO:0003824,catalytic activity; GO:0016740,transferase activity; GO:0016772,transferase activity, transferring phosphorus-containing groups; GO:0016779,nucleotidyltransferase activity; GO:0034062,5'-3' RNA polymerase activity; GO:0097747,R…	PF08284.11:Retroviral aspartyl protease	--	--	--
LOC107814250	184.31	197.92	193.11	76.78	105.69	102.72	7979	8351	8193	3245	4511	4489	-1.11268	1.36673e-33	3.12834e-31	down	NW_015808043.1	3130	6199	+	LOC107814250	protein_coding	K09489 heat shock 70kDa protein 4 | (RefSeq) heat shock 70 kDa protein 8-like (A)	--	PREDICTED: heat shock 70 kDa protein 8-like [Nicotiana tabacum]	HSP7H_ARATH RecName: Full=Heat shock 70 kDa protein 8; AltName: Full=Heat shock protein 70-8; Short=AtHsp70-8; AltName: Full=Heat-shock protein 70T-2;	At2g32120	GO:0005737,cytoplasm; GO:0005524,ATP binding; GO:0016887,ATPase activity; GO:0031072,heat shock protein binding; GO:0051787,misfolded protein binding; GO:0044183,protein binding involved in protein folding; GO:0051082,unfolded protein binding; GO:0034620,cellular response to unfolded protein; GO:0051085,chaperone cofactor-dependent protein refolding; GO:0042026,protein refolding; GO:0009408,respo…	PF00012.20:Hsp70 protein	--	--	--
LOC107824123	8.58	11.03	10.17	0	0.03	0.13	316	396	367	0	1	5	-7.59765	1.41173e-33	3.21309e-31	down	NW_015836502.1	39886	42997	+	LOC107824123	protein_coding	--	--	PREDICTED: transmembrane protein 53-A-like [Nicotiana tabacum]	--	At3g19970	GO:0016021,integral component of membrane; GO:0005575,cellular_component; GO:0016020,membrane; GO:0031224,intrinsic component of membrane; GO:0044425,membrane part	PF05705.14:Eukaryotic protein of unknown function (DUF829)	--	--	--
LOC107803901	16.81	19.63	21.28	46.94	63.33	56.62	420	478	521	1145	1560	1428	1.43574	1.93563e-33	4.38073e-31	up	NW_015938192.1	40850	42114	-	LOC107803901	protein_coding	K11855 ubiquitin carboxyl-terminal hydrolase 36/42 [EC:3.4.19.12] | (RefSeq) ubiquitin carboxyl-terminal hydrolase 36 (A)	--	PREDICTED: 36.4 kDa proline-rich protein [Nicotiana tomentosiformis]	PRF1_SOLLC RecName: Full=36.4 kDa proline-rich protein;	At1g62500	--	PF14547.6:Hydrophobic seed protein	--	--	--
LOC107774631	62.88	58.64	59.77	27.35	33.42	33.89	2922	2656	2722	1241	1531	1590	-1.03385	2.02792e-33	4.56396e-31	down	NW_015899706.1	71016	77034	+	LOC107774631	protein_coding	--	--	PREDICTED: protein IQ-DOMAIN 14-like [Nicotiana tomentosiformis]	IQD14_ARATH RecName: Full=Protein IQ-DOMAIN 14 {ECO:0000303|PubMed:16368012}; Short=AtIQD14 {ECO:0000303|PubMed:16368012};	At2g43680	--	PF13178.6:Protein of unknown function (DUF4005)	--	--	--
LOC107762429	213.66	221.32	234.75	96.49	95.93	117.68	6777	6842	7297	2988	3000	3768	-1.20025	2.40741e-33	5.38793e-31	down	NW_015793978.1	5476	7912	-	LOC107762429	protein_coding	K10268 F-box and leucine-rich repeat protein 2/20 | (RefSeq) F-box/LRR-repeat protein 2-like (A)	--	PREDICTED: F-box/LRR-repeat protein 2 [Nicotiana tomentosiformis]	--	At5g23340	GO:0019005,SCF ubiquitin ligase complex; GO:0031146,SCF-dependent proteasomal ubiquitin-dependent protein catabolic process; GO:0019941,modification-dependent protein catabolic process; GO:0008152,metabolic process; GO:0006508,proteolysis; GO:0051603,proteolysis involved in cellular protein catabolic process; GO:0006511,ubiquitin-dependent protein catabolic process; GO:0006807,nitrogen compound m…	PF13516.6:Leucine Rich repeat	--	--	--
LOC107803197	93.81	85.43	84.13	224.51	213.38	231.73	2642	2345	2322	6173	5925	6588	1.25818	2.58072e-33	5.74389e-31	up	NW_015936874.1	30760	33029	+	LOC107803197	protein_coding	K16292 KDEL-tailed cysteine endopeptidase [EC:3.4.22.-] | (RefSeq) hypothetical protein (A)	--	PREDICTED: cysteine proteinase COT44-like [Nicotiana sylvestris]	RD21B_ARATH RecName: Full=Probable cysteine protease RD21B {ECO:0000305}; EC=3.4.22.- {ECO:0000305}; Flags: Precursor;	At5g43060_1	GO:0005829,cytosol; GO:0005783,endoplasmic reticulum; GO:0005615,extracellular space; GO:0005764,lysosome; GO:0099503,secretory vesicle; GO:0005773,vacuole; GO:0004197,cysteine-type endopeptidase activity; GO:0051603,proteolysis involved in cellular protein catabolic process; GO:0003674,molecular_function; GO:0003824,catalytic activity; GO:0004175,endopeptidase activity; GO:0008234,cysteine-type …	PF00112.23:Papain family cysteine protease	--	--	--
novel.95	0.71	0.58	0.58	28.85	48.04	74.11	5	4	4	198	333	526	6.21866	3.32808e-33	7.36658e-31	up	NW_015787846.1	10456	10811	.	--	--	--	--	hypothetical protein A4A49_26936 [Nicotiana attenuata]	--	--	--	--	--	--	--
LOC107764444	9.14	13.13	13.06	44.58	46.62	54.18	180	252	252	857	905	1077	1.95206	3.54181e-33	7.79681e-31	up	NW_015794377.1	53483	54479	+	LOC107764444	protein_coding	K14431 transcription factor TGA | (RefSeq) TGA17; transcription factor TGA9 isoform X2 (A)	ko04075: Plant hormone signal transduction	PREDICTED: transcription factor TGA2-like [Nicotiana tabacum]	TGA1_ARATH RecName: Full=Transcription factor TGA1; AltName: Full=DNA-binding protein TGA1a-like protein; AltName: Full=bZIP transcription factor 47; Short=AtbZIP47;	At3g14880	GO:0005634,nucleus; GO:0003700,DNA-binding transcription factor activity; GO:0043565,sequence-specific DNA binding; GO:0000976,transcription regulatory region sequence-specific DNA binding; GO:0042742,defense response to bacterium; GO:0006351,transcription, DNA-templated; GO:0140110,transcription regulator activity; GO:0003674,molecular_function; GO:0003676,nucleic acid binding; GO:0003677,DNA bi…	PF14144.6:Seed dormancy control	--	--	--
novel.11306	3.29	2.62	1.12	31.42	42.34	41.6	27	21	9	252	343	345	3.92975	4.66728e-33	1.02186e-30	up	NW_015904978.1	143380	143795	.	--	--	--	--	hypothetical protein A4A49_26936 [Nicotiana attenuata]	--	--	--	--	--	--	--
LOC107766884	25.02	28.32	27.46	53.22	64.88	62.74	831	917	894	1726	2125	2104	1.06756	5.94968e-33	1.29558e-30	up	NW_015887001.1	14811	18198	+	LOC107766884	protein_coding	K12449 UDP-apiose/xylose synthase | (RefSeq) UDP-D-apiose/UDP-D-xylose synthase 2-like (A)	ko00520: Amino sugar and nucleotide sugar metabolism; ko01100: Metabolic pathways	PREDICTED: UDP-D-apiose/UDP-D-xylose synthase 2-like [Nicotiana tabacum]	AXS2_ARATH RecName: Full=UDP-D-apiose/UDP-D-xylose synthase 2;	At1g08200	GO:0048046,apoplast; GO:0005737,cytoplasm; GO:0005829,cytosol; GO:0005576,extracellular region; GO:0003824,catalytic activity; GO:0071555,cell wall organization; GO:0003674,molecular_function; GO:0008150,biological_process; GO:0009987,cellular process; GO:0016043,cellular component organization; GO:0045229,external encapsulating structure organization; GO:0071554,cell wall organization or biogene…	PF01370.21:NAD dependent epimerase/dehydratase family	--	--	--
LOC107830164	21.14	22.68	26.41	69.83	67.43	74.4	375	392	459	1209	1179	1332	1.50609	6.14719e-33	1.3314e-30	up	NW_015856419.1	27949	29815	-	LOC107830164	protein_coding	K03231 elongation factor 1-alpha | (GenBank) elongation factor 1-alpha (A)	ko03013: RNA transport	PREDICTED: ATPase family AAA domain-containing protein 1-A-like [Nicotiana sylvestris]	CD48D_ARATH RecName: Full=Cell division control protein 48 homolog D; Short=AtCDC48d; AltName: Full=Transitional endoplasmic reticulum ATPase D;	At1g64110	GO:0005856,cytoskeleton; GO:0005829,cytosol; GO:0005794,Golgi apparatus; GO:0005730,nucleolus; GO:0005654,nucleoplasm; GO:0005634,nucleus; GO:0009524,phragmoplast; GO:0005886,plasma membrane; GO:0034098,VCP-NPL4-UFD1 AAA ATPase complex; GO:0005524,ATP binding; GO:0016887,ATPase activity; GO:0031593,polyubiquitin modification-dependent protein binding; GO:0097352,autophagosome maturation; GO:00513…	PF17862.1:AAA+ lid domain	--	--	--
LOC107831300	7.76	5.51	4.72	33.91	39.63	39.52	104	72	62	444	524	535	2.55349	8.28747e-33	1.78535e-30	up	NW_015860156.1	11238	12179	-	LOC107831300	lncRNA	--	--	PREDICTED: F-box/FBD/LRR-repeat protein At1g13570-like [Nicotiana attenuata]	--	--	--	PF08387.10:FBD	--	--	--
LOC107770526	15.73	14.98	15.98	3.58	5.24	3.35	697	647	694	155	229	150	-2.03679	9.92446e-33	2.12663e-30	down	NW_015890589.1	78	4674	-	LOC107770526	protein_coding	K13161 heterogeneous nuclear ribonucleoprotein R | (RefSeq) heterogeneous nuclear ribonucleoprotein Q-like (A)	--	PREDICTED: nucleolin-like [Nicotiana tabacum]	HNRPQ_ARATH RecName: Full=Heterogeneous nuclear ribonucleoprotein Q {ECO:0000305}; Short=hnRNP Q {ECO:0000305}; AltName: Full=Protein LHP1-INTERACTING FACTOR 2 {ECO:0000303|PubMed:21304947};	At2g44710	GO:0005737,cytoplasm; GO:0005829,cytosol; GO:0005783,endoplasmic reticulum; GO:0005634,nucleus; GO:0003682,chromatin binding; GO:0003729,mRNA binding; GO:0043565,sequence-specific DNA binding; GO:0071395,cellular response to jasmonic acid stimulus; GO:0042742,defense response to bacterium; GO:0050832,defense response to fungus; GO:0045087,innate immune response; GO:0007275,multicellular organism …	PF00076.22:RNA recognition motif. (a.k.a. RRM, RBD, or RNP domain)	--	--	--
novel.9950	5.99	5.74	4.73	15.81	20.01	18.43	367	343	284	946	1209	1140	1.62139	2.29435e-32	4.89037e-30	up	NW_015897682.1	63280	66382	+	--	--	--	--	--	--	--	--	--	--	--	--
LOC107792006	10.06	10.2	10.68	0.24	1.08	0.33	518	512	539	12	55	17	-4.35237	2.93349e-32	6.21978e-30	down	NW_015920565.1	7591	15952	+	LOC107792006	protein_coding	K04354 serine/threonine-protein phosphatase 2A regulatory subunit B | (RefSeq) serine/threonine protein phosphatase 2A 55 kDa regulatory subunit B beta isoform-like (A)	ko03015: mRNA surveillance pathway	PREDICTED: serine/threonine protein phosphatase 2A 55 kDa regulatory subunit B beta isoform-like isoform X1 [Nicotiana tomentosiformis]	2ABB_ARATH RecName: Full=Serine/threonine protein phosphatase 2A 55 kDa regulatory subunit B beta isoform; Short=AtB beta; Short=PP2A, subunit B, beta isoform;	At1g17720	GO:0005829,cytosol; GO:0005634,nucleus; GO:0000159,protein phosphatase type 2A complex; GO:0019888,protein phosphatase regulator activity; GO:0070262,peptidyl-serine dephosphorylation; GO:0006470,protein dephosphorylation; GO:0003674,molecular_function; GO:0098772,molecular function regulator; GO:0019208,phosphatase regulator activity; GO:0030234,enzyme regulator activity; GO:0008152,metabolic pr…	PF00400.32:WD domain, G-beta repeat	--	--	--
novel.2161	8.59	7.86	10.61	25.96	34.67	26.3	643	574	779	1898	2560	1988	1.59015	3.21423e-32	6.77932e-30	up	NW_015808786.1	35971	50593	+	--	--	K08235 xyloglucan:xyloglucosyl transferase [EC:2.4.1.207] | (RefSeq) probable xyloglucan endotransglucosylase/hydrolase protein 8 (A)	--	PREDICTED: uncharacterized protein LOC104103925 [Nicotiana tomentosiformis]	XTH8_ARATH RecName: Full=Probable xyloglucan endotransglucosylase/hydrolase protein 8; Short=At-XTH8; Short=XTH-8; EC=2.4.1.207; Flags: Precursor;	--	GO:0048046,apoplast; GO:0005618,cell wall; GO:0004553,hydrolase activity, hydrolyzing O-glycosyl compounds; GO:0016762,xyloglucan:xyloglucosyl transferase activity; GO:0042546,cell wall biogenesis; GO:0071555,cell wall organization; GO:0010411,xyloglucan metabolic process; GO:0003674,molecular_function; GO:0003824,catalytic activity; GO:0016787,hydrolase activity; GO:0016798,hydrolase activity, a…	--	--	--	--
LOC107800609	2.63	2.61	3.29	11.44	16.4	17.25	89	86	109	378	547	589	2.30341	3.53807e-32	7.42349e-30	up	NW_015802408.1	2284	4233	+	LOC107800609	lncRNA	--	--	--	--	--	--	--	--	--	--
LOC107808985	25.52	27.08	25.81	11.01	12.27	11.07	1023	1058	1014	431	485	448	-1.28262	4.01429e-32	8.37905e-30	down	NW_015947258.1	158	4541	-	LOC107808985	protein_coding	--	--	PREDICTED: uncharacterized protein LOC107808985 [Nicotiana tabacum]	--	At3g18350	GO:0016021,integral component of membrane; GO:0005575,cellular_component; GO:0016020,membrane; GO:0031224,intrinsic component of membrane; GO:0044425,membrane part	PF04842.12:Plant protein of unknown function (DUF639)	--	--	--
LOC107830920	33.68	36.93	37.32	0.08	0.04	0	872	932	947	2	1	0	-9.94238	4.06908e-32	8.44962e-30	down	NW_015792743.1	6127	7437	+	LOC107830920	protein_coding	K12836 splicing factor U2AF 35 kDa subunit | (RefSeq) splicing factor U2af small subunit B-like (A)	ko03040: Spliceosome	PREDICTED: splicing factor U2af small subunit B [Nicotiana sylvestris]	U2AFB_ARATH RecName: Full=Splicing factor U2af small subunit B; AltName: Full=U2 auxiliary factor 35 kDa subunit B; AltName: Full=U2 small nuclear ribonucleoprotein auxiliary factor small subunit B; Short=U2 snRNP auxiliary factor small subunit B; AltName: Full=Zinc finger CCCH domain-containing protein 60; Short=AtC3H60;	At5g42820	GO:0016607,nuclear speck; GO:0005634,nucleus; GO:0005681,spliceosomal complex; GO:0089701,U2AF; GO:0003677,DNA binding; GO:0046872,metal ion binding; GO:0030628,pre-mRNA 3'-splice site binding; GO:0000398,mRNA splicing, via spliceosome; GO:0048573,photoperiodism, flowering; GO:0003674,molecular_function; GO:0003676,nucleic acid binding; GO:0005488,binding; GO:0097159,organic cyclic compound bindi…	PF00642.24:Zinc finger C-x8-C-x5-C-x3-H type (and similar)	--	--	--
LOC107791989	7.37	7.32	7.93	2.9	3.23	3.52	870	842	918	334	376	420	-1.32109	5.14914e-32	1.06376e-29	down	NW_015920545.1	29603	38195	-	LOC107791989	protein_coding	--	--	PREDICTED: uncharacterized protein LOC107791989 [Nicotiana tabacum]	--	At3g48050	GO:0005634,nucleus; GO:0003682,chromatin binding; GO:0006325,chromatin organization; GO:0003674,molecular_function; GO:0005488,binding; GO:0051276,chromosome organization; GO:0006996,organelle organization; GO:0008150,biological_process; GO:0009987,cellular process; GO:0016043,cellular component organization; GO:0071840,cellular component organization or biogenesis; GO:0005622,intracellular; GO:0…	PF01426.18:BAH domain	IWS1	TR	IWS1
LOC107790612	28.42	31.89	27.94	159.47	115.99	128.38	330	361	318	1808	1328	1505	2.1178	5.6562e-32	1.16255e-29	up	NW_015918638.1	15331	15918	-	LOC107790612	protein_coding	K02259 heme a synthase [EC:1.17.99.9] | (RefSeq) psbx; hypothetical protein (A)	ko00190: Oxidative phosphorylation; ko00860: Porphyrin and chlorophyll metabolism; ko01100: Metabolic pathways; ko01110: Biosynthesis of secondary metabolites; ko01240: Biosynthesis of cofactors	PREDICTED: uncharacterized protein LOC104233313 [Nicotiana sylvestris]	--	At2g06520	GO:0016021,integral component of membrane; GO:0009523,photosystem II; GO:0015979,photosynthesis; GO:0008152,metabolic process; GO:0008150,biological_process; GO:0009987,cellular process; GO:0044237,cellular metabolic process; GO:0005575,cellular_component; GO:0016020,membrane; GO:0031224,intrinsic component of membrane; GO:0044425,membrane part; GO:0005622,intracellular; GO:0005623,cell; GO:00095…	PF06596.11:Photosystem II reaction centre X protein (PsbX)	--	--	--
LOC107773216	168.13	172.7	170.56	76.99	93.59	95.38	1720	1722	1710	769	944	985	-1.03877	6.22267e-32	1.27249e-29	down	NW_015897419.1	10	1744	-	LOC107773216	protein_coding	--	--	PREDICTED: hypersensitive-induced response protein 4 [Nicotiana tomentosiformis]	HIR4_ARATH RecName: Full=Hypersensitive-induced response protein 4; Short=AtHIR4;	At5g51570	GO:0005794,Golgi apparatus; GO:0005886,plasma membrane; GO:0009506,plasmodesma; GO:0009536,plastid; GO:0005774,vacuolar membrane; GO:0005773,vacuole; GO:0005622,intracellular; GO:0005575,cellular_component; GO:0005623,cell; GO:0005737,cytoplasm; GO:0043231,intracellular membrane-bounded organelle; GO:0012505,endomembrane system; GO:0043226,organelle; GO:0043227,membrane-bounded organelle; GO:0043…	PF01145.25:SPFH domain / Band 7 family	--	--	--
LOC107828039	14.25	13.45	18.59	57.63	53.24	58.8	276	254	353	1090	1017	1150	1.79164	6.60878e-32	1.34462e-29	up	NW_015849398.1	146405	148170	-	LOC107828039	protein_coding	K14431 transcription factor TGA | (RefSeq) transcription factor TGA1 (A)	ko04075: Plant hormone signal transduction	PREDICTED: transcription factor TGA1-like [Nicotiana tabacum]	TGA1_ARATH RecName: Full=Transcription factor TGA1; AltName: Full=DNA-binding protein TGA1a-like protein; AltName: Full=bZIP transcription factor 47; Short=AtbZIP47;	At3g14880	GO:0005634,nucleus; GO:0003700,DNA-binding transcription factor activity; GO:0043565,sequence-specific DNA binding; GO:0000976,transcription regulatory region sequence-specific DNA binding; GO:0042742,defense response to bacterium; GO:0006351,transcription, DNA-templated; GO:0140110,transcription regulator activity; GO:0003674,molecular_function; GO:0003676,nucleic acid binding; GO:0003677,DNA bi…	PF14144.6:Seed dormancy control	--	--	--
LOC107763088	0.06	0.04	0.02	7.13	8.12	6.09	3	2	1	360	414	318	7.41086	6.69695e-32	1.35571e-29	up	NW_015879130.1	1283	10240	+	LOC107763088	protein_coding	K11267 sister chromatid cohesion protein PDS5 | (RefSeq) sister chromatid cohesion protein PDS5 homolog B (A)	--	PREDICTED: uncharacterized protein LOC107763088 isoform X1 [Nicotiana tabacum]	MSH6_ARATH RecName: Full=DNA mismatch repair protein MSH6; Short=AtMSH6; AltName: Full=MutS protein homolog 6;	At5g47690	GO:0032300,mismatch repair complex; GO:0032301,MutSalpha complex; GO:0005524,ATP binding; GO:0008094,DNA-dependent ATPase activity; GO:0003684,damaged DNA binding; GO:0000400,four-way junction DNA binding; GO:0030983,mismatched DNA binding; GO:0036297,interstrand cross-link repair; GO:0043570,maintenance of DNA repeat elements; GO:0000710,meiotic mismatch repair; GO:0006298,mismatch repair; GO:00…	--	--	--	--
LOC107813709	43.74	49.26	40.28	109.65	126.61	120.25	635	697	573	1554	1812	1762	1.32455	7.76098e-32	1.56325e-29	up	NW_015806672.1	172258	174244	-	LOC107813709	protein_coding	K02977 ubiquitin-small subunit ribosomal protein S27Ae | (RefSeq) ubiquitin-40S ribosomal protein S27a-like (A)	ko03010: Ribosome; ko04120: Ubiquitin mediated proteolysis	PREDICTED: ubiquitin-40S ribosomal protein S27a-like [Populus euphratica]	RS27A_SOLLC RecName: Full=Ubiquitin-40S ribosomal protein S27a; Contains: RecName: Full=Ubiquitin; Contains: RecName: Full=40S ribosomal protein S27a; Flags: Precursor;	At2g47110	GO:0005737,cytoplasm; GO:0005634,nucleus; GO:0005840,ribosome; GO:0046872,metal ion binding; GO:0031386,protein tag; GO:0003735,structural constituent of ribosome; GO:0031625,ubiquitin protein ligase binding; GO:0019941,modification-dependent protein catabolic process; GO:0016567,protein ubiquitination; GO:0006412,translation; GO:0003674,molecular_function; GO:0005488,binding; GO:0043167,ion bind…	PF00240.23:Ubiquitin family	--	--	--
LOC107829640	365.39	381.27	345.92	144.03	200.82	164.37	5470	5563	5075	2105	2964	2484	-1.20165	7.83605e-32	1.57052e-29	down	NW_015854528.1	13862	15950	+	LOC107829640	protein_coding	K09503 DnaJ homolog subfamily A member 2 | (RefSeq) NTFP2; dnaJ protein homolog (A)	ko04141: Protein processing in endoplasmic reticulum	PREDICTED: dnaJ protein homolog [Nicotiana tabacum]	DNJH_ATRNU RecName: Full=DnaJ protein homolog ANJ1; Flags: Precursor;	At3g44110	GO:0016020,membrane; GO:0005524,ATP binding; GO:0030544,Hsp70 protein binding; GO:0046872,metal ion binding; GO:0051082,unfolded protein binding; GO:0006457,protein folding; GO:0009408,response to heat; GO:0000166,nucleotide binding; GO:0003674,molecular_function; GO:0005488,binding; GO:0008144,drug binding; GO:0017076,purine nucleotide binding; GO:0030554,adenyl nucleotide binding; GO:0032553,ri…	PF00226.31:DnaJ domain	--	--	--
LOC107768650	39.12	38.57	31.3	0.12	0	0	978	940	767	3	0	0	-9.90811	1.82734e-31	3.62632e-29	down	NW_015888663.1	14942	20296	-	LOC107768650	protein_coding	K14172 light-harvesting complex II chlorophyll a/b binding protein 7 | (RefSeq) chlorophyll a-b binding protein of LHCII type 1-like (A)	ko00196: Photosynthesis - antenna proteins; ko01100: Metabolic pathways	PREDICTED: chlorophyll a-b binding protein of LHCII type 1 isoform X1 [Nicotiana sylvestris]	CB7_ARATH RecName: Full=Chlorophyll a-b binding protein 7, chloroplastic; AltName: Full=Light-harvesting chlorophyll B-binding protein 7; Short=AtLHCB7 {ECO:0000303|PubMed:24119415}; Short=Lhcb7 {ECO:0000305}; Flags: Precursor;	At1g76570	GO:0009535,chloroplast thylakoid membrane; GO:0016021,integral component of membrane; GO:0009522,photosystem I; GO:0009523,photosystem II; GO:0016168,chlorophyll binding; GO:0009768,photosynthesis, light harvesting in photosystem I; GO:0018298,protein-chromophore linkage; GO:0009416,response to light stimulus; GO:0003674,molecular_function; GO:0005488,binding; GO:0043167,ion binding; GO:0043168,a…	PF00504.21:Chlorophyll A-B binding protein	--	--	--
LOC107786457	38.93	37.07	33.14	7.19	7.82	10.97	682	633	569	123	135	194	-2.16776	1.92922e-31	3.80855e-29	down	NW_015913365.1	11879	14732	+	LOC107786457	protein_coding	K19327 anoctamin-10 | (RefSeq) anoctamin-like protein At1g73020 isoform X1 (A)	--	PREDICTED: anoctamin-like protein At1g73020, partial [Nicotiana tabacum]	CACLC_ARATH RecName: Full=Anoctamin-like protein At1g73020;	Hs22053418	GO:0034707,chloride channel complex; GO:0005886,plasma membrane; GO:0005254,chloride channel activity; GO:1902476,chloride transmembrane transport; GO:0055085,transmembrane transport; GO:0003674,molecular_function; GO:0005215,transporter activity; GO:0005216,ion channel activity; GO:0005253,anion channel activity; GO:0022857,transmembrane transporter activity; GO:0008509,anion transmembrane trans…	PF04547.12:Calcium-activated chloride channel	--	--	--
LOC107815007	22.23	23.37	20.49	9.04	10.05	10.79	1833	1878	1656	728	817	898	-1.23988	2.23538e-31	4.37147e-29	down	NW_015809922.1	251862	260049	-	LOC107815007	protein_coding	K12823 ATP-dependent RNA helicase DDX5/DBP2 [EC:3.6.4.13] | (RefSeq) DEAD-box ATP-dependent RNA helicase 40-like (A)	ko03040: Spliceosome	PREDICTED: DEAD-box ATP-dependent RNA helicase 40-like [Nicotiana tabacum]	RH40_ARATH RecName: Full=DEAD-box ATP-dependent RNA helicase 40; EC=3.6.4.13;	At3g06480	GO:0005737,cytoplasm; GO:0005634,nucleus; GO:1990904,ribonucleoprotein complex; GO:0005773,vacuole; GO:0005524,ATP binding; GO:0003723,RNA binding; GO:0003724,RNA helicase activity; GO:0000184,nuclear-transcribed mRNA catabolic process, nonsense-mediated decay; GO:0006364,rRNA processing; GO:0000166,nucleotide binding; GO:0003674,molecular_function; GO:0005488,binding; GO:0008144,drug binding; GO…	PF00270.29:DEAD/DEAH box helicase	--	--	--
LOC107823507	191.8	197.69	175.94	53.28	86.42	75.51	6364	6393	5721	1726	2827	2529	-1.50069	2.814e-31	5.45009e-29	down	NW_015834521.1	19693	26661	+	LOC107823507	protein_coding	K12823 ATP-dependent RNA helicase DDX5/DBP2 [EC:3.6.4.13] | (RefSeq) ATP-dependent RNA helicase-like protein DB10 (A)	ko03040: Spliceosome	PREDICTED: ATP-dependent RNA helicase-like protein DB10 [Nicotiana tabacum]	DB10_NICSY RecName: Full=ATP-dependent RNA helicase-like protein DB10; EC=3.6.4.13;	At3g01540	GO:0005524,ATP binding; GO:0016787,hydrolase activity; GO:0003723,RNA binding; GO:0003724,RNA helicase activity; GO:0000166,nucleotide binding; GO:0003674,molecular_function; GO:0005488,binding; GO:0008144,drug binding; GO:0017076,purine nucleotide binding; GO:0030554,adenyl nucleotide binding; GO:0032553,ribonucleotide binding; GO:0032555,purine ribonucleotide binding; GO:0032559,adenyl ribonucl…	PF00270.29:DEAD/DEAH box helicase	--	--	--
LOC107760458	20.41	22.52	21.14	0.03	0	0.05	807	868	819	1	0	2	-9.80252	3.69691e-31	7.12583e-29	down	NW_015870190.1	69039	73792	-	LOC107760458	protein_coding	K01177 beta-amylase [EC:3.2.1.2] | (RefSeq) beta-amylase 1, chloroplastic-like (A)	ko00500: Starch and sucrose metabolism; ko01100: Metabolic pathways; ko01110: Biosynthesis of secondary metabolites	PREDICTED: beta-amylase 1, chloroplastic-like [Nicotiana tabacum]	BAM1_ARATH RecName: Full=Beta-amylase 1, chloroplastic; EC=3.2.1.2; AltName: Full=1,4-alpha-D-glucan maltohydrolase; AltName: Full=Beta-amylase 7; AltName: Full=Thioredoxin-regulated beta-amylase; Short=TR-BAMY; Flags: Precursor;	At3g23920	GO:0009507,chloroplast; GO:0005829,cytosol; GO:0005634,nucleus; GO:0102229,amylopectin maltohydrolase activity; GO:0016161,beta-amylase activity; GO:0009414,response to water deprivation; GO:0005983,starch catabolic process; GO:0003674,molecular_function; GO:0003824,catalytic activity; GO:0004553,hydrolase activity, hydrolyzing O-glycosyl compounds; GO:0016787,hydrolase activity; GO:0016798,hydro…	PF01373.17:Glycosyl hydrolase family 14	--	--	--
LOC107768952	84.64	83.94	90.15	204.34	210.62	190.12	1140	1102	1190	2687	2797	2585	1.13849	4.4763e-31	8.58703e-29	up	NW_015795350.1	22329	24970	+	LOC107768952	protein_coding	K02915 large subunit ribosomal protein L34e | (RefSeq) 60S ribosomal protein L34-like (A)	ko03010: Ribosome	PREDICTED: 60S ribosomal protein L34-like [Nicotiana sylvestris]	RL34_TOBAC RecName: Full=60S ribosomal protein L34;	At1g26880	GO:0022625,cytosolic large ribosomal subunit; GO:0003735,structural constituent of ribosome; GO:0042254,ribosome biogenesis; GO:0006412,translation; GO:0003674,molecular_function; GO:0005198,structural molecule activity; GO:0008150,biological_process; GO:0022613,ribonucleoprotein complex biogenesis; GO:0044085,cellular component biogenesis; GO:0071840,cellular component organization or biogenesis…	PF01199.18:Ribosomal protein L34e	--	--	--
novel.17039	0.25	0.2	0.29	4.97	5.73	6.43	9	7	10	172	200	230	4.42929	5.23508e-31	9.99504e-29	up	NW_015939873.1	12129	13922	-	--	--	--	--	hypothetical protein CQW23_06762 [Capsicum baccatum]	--	--	GO:0043531,ADP binding; GO:0006952,defense response; GO:0000166,nucleotide binding; GO:0003674,molecular_function; GO:0005488,binding; GO:0017076,purine nucleotide binding; GO:0030554,adenyl nucleotide binding; GO:0032553,ribonucleotide binding; GO:0032555,purine ribonucleotide binding; GO:0032559,adenyl ribonucleotide binding; GO:0036094,small molecule binding; GO:0043167,ion binding; GO:0043168…	--	--	--	--
LOC107779859	3	3.99	3.48	18.78	24.33	26.46	44	57	50	269	352	392	2.63589	6.28914e-31	1.19509e-28	up	NW_015905590.1	3356	4976	-	LOC107779859	lncRNA	--	--	--	--	--	--	--	--	--	--
novel.9883	0.65	0.97	0.72	17.91	12.48	25.95	11	16	12	297	209	445	4.50829	6.37862e-31	1.2064e-28	up	NW_015897137.1	342	1201	.	--	--	--	--	--	--	--	--	--	--	--	--
LOC107778042	85.99	104.17	95	266.6	256.51	239.78	1948	2300	2109	5896	5729	5483	1.33479	8.03069e-31	1.51176e-28	up	NW_015903617.1	21122	22268	+	LOC107778042	protein_coding	K09286 EREBP-like factor | (RefSeq) EREBP-3, ERF-3, ERF3, ERF4, NtERF3; ethylene-responsive transcription factor 4 (A)	--	ethylene-responsive transcription factor 4 [Nicotiana tabacum]	ERF4_TOBAC RecName: Full=Ethylene-responsive transcription factor 4; AltName: Full=Ethylene-responsive element-binding factor 3; Short=EREBP-3; AltName: Full=Ethylene-responsive element-binding factor 4 homolog; AltName: Full=NtERF3;	At3g15210	GO:0005634,nucleus; GO:0003677,DNA binding; GO:0003700,DNA-binding transcription factor activity; GO:0006952,defense response; GO:0009873,ethylene-activated signaling pathway; GO:0003674,molecular_function; GO:0003676,nucleic acid binding; GO:0005488,binding; GO:0097159,organic cyclic compound binding; GO:1901363,heterocyclic compound binding; GO:0140110,transcription regulator activity; GO:00069…	PF00847.20:AP2 domain	AP2/ERF-ERF	TF	AP2/ERF->AP2/ERF-ERF
novel.13635	9.74	9.53	10.92	1.39	2.86	1.87	598	570	657	83	173	116	-2.40999	9.00228e-31	1.68678e-28	down	NW_015917049.1	47121	67787	-	--	--	K15255 ATP-dependent DNA helicase PIF1 [EC:3.6.4.12] | (RefSeq) ATP-dependent DNA helicase PIF1-like (A)	--	PREDICTED: uncharacterized protein LOC104210641 [Nicotiana sylvestris]	--	At1g54430	GO:0005524,ATP binding; GO:0003678,DNA helicase activity; GO:0016787,hydrolase activity; GO:0006310,DNA recombination; GO:0006281,DNA repair; GO:0000723,telomere maintenance; GO:0000166,nucleotide binding; GO:0003674,molecular_function; GO:0005488,binding; GO:0008144,drug binding; GO:0017076,purine nucleotide binding; GO:0030554,adenyl nucleotide binding; GO:0032553,ribonucleotide binding; GO:003…	PF05970.14:PIF1-like helicase	--	--	--
novel.17512	2.29	4.09	2.83	21.63	37.92	22.81	53	92	64	488	864	532	3.05631	9.05824e-31	1.6894e-28	up	NW_015943594.1	15362	17951	-	--	--	--	--	--	--	--	--	--	--	--	--
LOC107779270	691.65	713.59	651.07	341.11	348.73	368.76	22607	22733	20855	10885	11238	12167	-1.04865	9.84312e-31	1.82733e-28	down	NW_015788250.1	131953	133949	-	LOC107779270	protein_coding	--	--	PREDICTED: legumin A-like [Nicotiana tomentosiformis]	JUGR4_JUGRE RecName: Full=11S globulin seed storage protein Jug r 4 {ECO:0000305}; AltName: Allergen=Jug r 4 {ECO:0000303|PubMed:17032053, ECO:0000303|PubMed:29904971}; Contains: RecName: Full=11S globulin seed storage protein Jug r 4 acidic chain {ECO:0000305}; Contains: RecName: Full=11S globulin seed storage protein Jug r 4 basic chain {ECO:0000305}; Flags: Precursor;	At5g44120	GO:0019863,IgE binding; GO:0045735,nutrient reservoir activity; GO:0048316,seed development; GO:0003674,molecular_function; GO:0005488,binding; GO:0019865,immunoglobulin binding; GO:0044877,protein-containing complex binding; GO:0000003,reproduction; GO:0003006,developmental process involved in reproduction; GO:0007275,multicellular organism development; GO:0008150,biological_process; GO:0009791,…	PF00190.22:Cupin	--	--	--
LOC107774020	0.43	0.27	0.9	8.08	8.1	10.18	16	10	33	296	300	386	3.9632	1.29582e-30	2.3946e-28	up	NW_015796367.1	14331	19636	+	LOC107774020	protein_coding	K01739 cystathionine gamma-synthase [EC:2.5.1.48] | (RefSeq) cystathionine gamma-synthase 1, chloroplastic-like isoform X1 (A)	ko00270: Cysteine and methionine metabolism; ko00450: Selenocompound metabolism; ko00920: Sulfur metabolism; ko01100: Metabolic pathways; ko01110: Biosynthesis of secondary metabolites; ko01230: Biosynthesis of amino acids	PREDICTED: cystathionine gamma-synthase 1, chloroplastic-like isoform X1 [Nicotiana tomentosiformis]	CGS1_ARATH RecName: Full=Cystathionine gamma-synthase 1, chloroplastic {ECO:0000305}; Short=AtCGS1 {ECO:0000305}; EC=2.5.1.48 {ECO:0000269|PubMed:9531508}; AltName: Full=METHIONINE OVERACCUMULATION 1 {ECO:0000303|PubMed:10558994}; AltName: Full=O-succinylhomoserine (thiol)-lyase; Flags: Precursor;	At3g01120	GO:0009507,chloroplast; GO:0009570,chloroplast stroma; GO:0003962,cystathionine gamma-synthase activity; GO:0102028,cystathionine gamma-synthase activity (acts on O-phosphohomoserine); GO:0030170,pyridoxal phosphate binding; GO:0009086,methionine biosynthetic process; GO:0001887,selenium compound metabolic process; GO:0019346,transsulfuration; GO:0003674,molecular_function; GO:0003824,catalytic a…	PF01053.20:Cys/Met metabolism PLP-dependent enzyme	--	--	--
LOC107793846	28.94	28.97	29.5	13.99	14.62	16.79	3003	2930	3000	1417	1496	1759	-1.03661	1.31297e-30	2.41521e-28	down	NW_015923088.1	8580	16976	+	LOC107793846	protein_coding	K12856 pre-mRNA-processing factor 8 | (RefSeq) pre-mRNA-processing-splicing factor 8-like (A)	ko03040: Spliceosome	PREDICTED: pre-mRNA-processing-splicing factor 8-like [Nicotiana tabacum]	PRP8A_ARATH RecName: Full=Pre-mRNA-processing-splicing factor 8A {ECO:0000305}; AltName: Full=PRP8 homolog A {ECO:0000305}; Short=AtPRP8A {ECO:0000303|PubMed:19261069}; AltName: Full=Protein ABNORMAL SUSPENSOR 2 {ECO:0000303|Ref.3}; AltName: Full=Protein EMBRYO DEFECTIVE 14 {ECO:0000303|Ref.3}; AltName: Full=Protein EMBRYO DEFECTIVE 177 {ECO:0000303|Ref.3}; AltName: Full=Protein EMBRYO DEFECTIVE …	At1g80070	GO:0071013,catalytic step 2 spliceosome; GO:0005739,mitochondrion; GO:0005682,U5 snRNP; GO:0070122,isopeptidase activity; GO:0008237,metallopeptidase activity; GO:0097157,pre-mRNA intronic binding; GO:0030619,U1 snRNA binding; GO:0030620,U2 snRNA binding; GO:0030623,U5 snRNA binding; GO:0017070,U6 snRNA binding; GO:0000380,alternative mRNA splicing, via spliceosome; GO:0000398,mRNA splicing, via …	PF12134.8:PRP8 domain IV core	--	--	--
LOC107761648	26.01	22.23	21.64	5.39	7.8	5.41	791	659	645	160	234	166	-2.01009	1.38088e-30	2.52857e-28	down	NW_015874080.1	20891	25462	+	LOC107761648	protein_coding	K06063 SNW domain-containing protein 1 | (RefSeq) SNW/SKI-interacting protein-like (A)	ko03040: Spliceosome	PREDICTED: SNW/SKI-interacting protein-like, partial [Nicotiana tabacum]	SKIP_ARATH RecName: Full=SNW/SKI-interacting protein; Short=AtSKIP; AltName: Full=Protein EARLY FLOWERING AND INSENSITIVE TO PHOTOPERIOD 1; AltName: Full=SNW domain-containing protein;	At1g77180	GO:0005739,mitochondrion; GO:0016607,nuclear speck; GO:0005730,nucleolus; GO:0005634,nucleus; GO:0005681,spliceosomal complex; GO:0036002,pre-mRNA binding; GO:0000398,mRNA splicing, via spliceosome; GO:1901002,positive regulation of response to salt stress; GO:1902584,positive regulation of response to water deprivation; GO:0045893,positive regulation of transcription, DNA-templated; GO:0042752,r…	PF02731.15:SKIP/SNW domain	--	--	--
novel.16619	17.6	18.86	21.58	7.45	8.58	8.66	878	917	1055	363	422	436	-1.32427	1.52108e-30	2.76021e-28	down	NW_015936454.1	12438	14963	+	--	--	--	--	--	--	--	--	--	--	--	--
novel.1657	10.22	7.81	5.78	42.82	58.58	43.83	168	125	93	687	949	727	2.50535	2.69982e-30	4.85545e-28	up	NW_015803184.1	101811	102642	.	--	--	--	--	--	--	--	--	--	--	--	--
LOC107823177	14.42	13.37	14.47	4.2	6.27	5.36	893	807	878	254	383	335	-1.51634	2.89413e-30	5.18177e-28	down	NW_015833523.1	47299	50620	-	LOC107823177	protein_coding	K17086 transmembrane 9 superfamily member 2/4 | (RefSeq) uncharacterized LOC101300290 (A)	--	PREDICTED: uncharacterized protein LOC102603641 [Solanum tuberosum]	--	At3g30170	--	PF10551.9:MULE transposase domain	--	--	--
LOC107777153	0.79	1.62	1.13	59.94	29.92	82.97	5	10	7	371	187	531	5.53658	3.06682e-30	5.46668e-28	up	NW_015902594.1	23145	31693	-	LOC107777153	lncRNA	--	--	PREDICTED: uncharacterized protein LOC104108685 isoform X6 [Nicotiana tomentosiformis]	--	--	--	--	--	--	--
LOC107765175	9.85	7.59	9.67	3.24	3.73	4.07	2743	2059	2639	882	1023	1143	-1.39007	3.73203e-30	6.62313e-28	down	NW_015885304.1	385	18605	+	LOC107765175	protein_coding	K10691 E3 ubiquitin-protein ligase UBR4 [EC:2.3.2.27] | (RefSeq) auxin transport protein BIG-like (A)	--	PREDICTED: auxin transport protein BIG-like [Nicotiana tabacum]	BIG_ARATH RecName: Full=Auxin transport protein BIG; AltName: Full=Protein ATTENUATED SHADE AVOIDANCE 1; AltName: Full=Protein CORYMBOSA1; AltName: Full=Protein DARK OVER-EXPRESSION OF CAB 1; AltName: Full=Protein LOW PHOSPHATE-RESISTANT ROOT 1; AltName: Full=Protein TRANSPORT INHIBITOR RESPONSE 3; AltName: Full=Protein UMBRELLA 1;	At3g02260	GO:0005829,cytosol; GO:0016021,integral component of membrane; GO:0009506,plasmodesma; GO:0008270,zinc ion binding; GO:0009926,auxin polar transport; GO:0009734,auxin-activated signaling pathway; GO:0048281,inflorescence morphogenesis; GO:0010311,lateral root formation; GO:0009640,photomorphogenesis; GO:0009733,response to auxin; GO:0009620,response to fungus; GO:0048364,root development; GO:0009…	PF13764.6:E3 ubiquitin-protein ligase UBR4	--	--	--
LOC107823751	19.28	18.89	19.15	8.19	8.42	9.14	1020	974	993	423	439	488	-1.24584	4.83441e-30	8.54184e-28	down	NW_015835420.1	6592	9270	-	LOC107823751	protein_coding	K07195 exocyst complex component 7 | (RefSeq) exocyst complex component EXO70B1-like (A)	--	PREDICTED: exocyst complex component EXO70B1 [Nicotiana tomentosiformis]	E70B1_ARATH RecName: Full=Exocyst complex component EXO70B1 {ECO:0000303|PubMed:23944713}; Short=AtExo70b1 {ECO:0000303|PubMed:23944713}; AltName: Full=Exocyst subunit Exo70 family protein B1 {ECO:0000303|PubMed:23944713};	At5g50380	GO:0005829,cytosol; GO:0012505,endomembrane system; GO:0000145,exocyst; GO:0070062,extracellular exosome; GO:0045335,phagocytic vesicle; GO:0005886,plasma membrane; GO:0006952,defense response; GO:0052542,defense response by callose deposition; GO:0042742,defense response to bacterium; GO:0050832,defense response to fungus; GO:0006887,exocytosis; GO:0006955,immune response; GO:0009789,positive re…	PF03081.15:Exo70 exocyst complex subunit	--	--	--
LOC107808865	43.96	49.01	50.41	21.08	27.78	26.39	2563	2785	2880	1200	1597	1553	-1.02667	6.56901e-30	1.1556e-27	down	NW_015947026.1	111062	118119	+	LOC107808865	protein_coding	K10798 poly [ADP-ribose] polymerase 2/3/4 [EC:2.4.2.30] | (RefSeq) poly [ADP-ribose] polymerase 3-like (A)	ko03410: Base excision repair	PREDICTED: poly [ADP-ribose]	PARP3_SOYBN RecName: Full=Protein ADP-ribosyltransferase PARP3 {ECO:0000250|UniProtKB:Q9Y6F1}; EC=2.4.2.- {ECO:0000250|UniProtKB:Q9Y6F1}; AltName: Full=NAD(+) ADP-ribosyltransferase 3; Short=ADPRT-3; AltName: Full=Poly [ADP-ribose] polymerase 3; Short=PARP-3; AltName: Full=Poly[ADP-ribose] synthase 3;	At5g22470	GO:0005730,nucleolus; GO:0003677,DNA binding; GO:0003950,NAD+ ADP-ribosyltransferase activity; GO:1990404,protein ADP-ribosylase activity; GO:0006302,double-strand break repair; GO:0070212,protein poly-ADP-ribosylation; GO:0003674,molecular_function; GO:0003676,nucleic acid binding; GO:0005488,binding; GO:0097159,organic cyclic compound binding; GO:1901363,heterocyclic compound binding; GO:000382…	PF00644.20:Poly(ADP-ribose) polymerase catalytic domain	--	--	--
LOC107795118	0.17	0.12	0.05	4.42	9.51	5.75	7	5	2	180	391	242	5.73627	6.67645e-30	1.16939e-27	up	NW_015924898.1	57074	62490	-	LOC107795118	lncRNA	K07441 beta-1,4-N-acetylglucosaminyltransferase [EC:2.4.1.141] | (RefSeq) UDP-N-acetylglucosamine transferase subunit ALG14 homolog isoform X1 (A)	ko00510: N-Glycan biosynthesis; ko00513: Various types of N-glycan biosynthesis; ko01100: Metabolic pathways	PREDICTED: ribulose bisphosphate carboxylase/oxygenase activase 2, chloroplastic [Nicotiana attenuata]	RCA2_TOBAC RecName: Full=Ribulose bisphosphate carboxylase/oxygenase activase 2, chloroplastic; Short=RA 2; Short=RuBisCO activase 2; Flags: Precursor;	At2g39730	GO:0009570,chloroplast stroma; GO:0009579,thylakoid; GO:0005524,ATP binding; GO:0016887,ATPase activity; GO:0046863,ribulose-1,5-bisphosphate carboxylase/oxygenase activator activity; GO:0000166,nucleotide binding; GO:0003674,molecular_function; GO:0005488,binding; GO:0008144,drug binding; GO:0017076,purine nucleotide binding; GO:0030554,adenyl nucleotide binding; GO:0032553,ribonucleotide bindin…	--	--	--	--
LOC107775318	8.64	9.19	9.47	2.66	3.47	3.79	674	699	724	203	267	299	-1.55538	8.17216e-30	1.42517e-27	down	NW_015796621.1	714	4845	+	LOC107775318	protein_coding	K12818 ATP-dependent RNA helicase DHX8/PRP22 [EC:3.6.4.13] | (RefSeq) probable pre-mRNA-splicing factor ATP-dependent RNA helicase (A)	ko03040: Spliceosome	PREDICTED: probable pre-mRNA-splicing factor ATP-dependent RNA helicase [Nicotiana sylvestris]	DEAH5_ARATH RecName: Full=Probable pre-mRNA-splicing factor ATP-dependent RNA helicase DEAH5 {ECO:0000305}; EC=3.6.4.13; AltName: Full=DEAH RNA helicase homolog PRP22 {ECO:0000303|PubMed:17008405};	At3g26560	GO:0071013,catalytic step 2 spliceosome; GO:0005829,cytosol; GO:0005739,mitochondrion; GO:0009506,plasmodesma; GO:0005524,ATP binding; GO:0016787,hydrolase activity; GO:0003729,mRNA binding; GO:0003723,RNA binding; GO:0003724,RNA helicase activity; GO:0000390,spliceosomal complex disassembly; GO:0000166,nucleotide binding; GO:0003674,molecular_function; GO:0005488,binding; GO:0008144,drug binding…	PF04408.23:Helicase associated domain (HA2)	--	--	--
novel.14699	0.32	0.16	0	19.46	29.1	29.06	4	2	0	239	361	369	7.2205	8.45087e-30	1.46743e-27	up	NW_015923320.1	46564	48091	-	--	--	--	--	--	--	--	--	--	--	--	--
LOC107791855	46.69	47.55	56.34	15.44	22.16	23.18	2404	2386	2843	776	1125	1205	-1.40818	9.4588e-30	1.6354e-27	down	NW_015920326.1	7592	13069	-	LOC107791855	protein_coding	K13141 integrator complex subunit 4 | (RefSeq) protein SIEL-like (A)	--	PREDICTED: target of Myb protein 1-like [Nicotiana sylvestris]	TOL6_ARATH RecName: Full=TOM1-like protein 6 {ECO:0000305};	At2g38410	GO:0005737,cytoplasm; GO:0005769,early endosome; GO:0031901,early endosome membrane; GO:0005771,multivesicular body; GO:0005886,plasma membrane; GO:0043130,ubiquitin binding; GO:0043328,protein transport to vacuole involved in ubiquitin-dependent protein catabolic process via the multivesicular body sorting pathway; GO:0005515,protein binding; GO:0003674,molecular_function; GO:0005488,binding; GO…	PF00790.19:VHS domain	--	--	--
LOC107759524	7.76	7.36	10	0	0.01	0.02	698	646	882	0	1	2	-9.63563	9.72809e-30	1.67477e-27	down	NW_015867070.1	27810	37260	-	LOC107759524	protein_coding	--	--	PREDICTED: uncharacterized protein LOC107759524 [Nicotiana tabacum]	Y1342_ARATH RecName: Full=PHD finger protein At1g33420;	At1g32800	GO:0005634,nucleus; GO:0046872,metal ion binding; GO:0003674,molecular_function; GO:0005488,binding; GO:0043167,ion binding; GO:0043169,cation binding; GO:0005622,intracellular; GO:0005575,cellular_component; GO:0005623,cell; GO:0043231,intracellular membrane-bounded organelle; GO:0043226,organelle; GO:0043227,membrane-bounded organelle; GO:0043229,intracellular organelle; GO:0044424,intracellula…	PF00628.29:PHD-finger	--	--	--
LOC107779772	79.15	76.47	77.05	25.34	20.34	30.75	5337	5025	5091	1668	1352	2093	-1.69161	1.04286e-29	1.78773e-27	down	NW_015797575.1	17488	25901	+	LOC107779772	protein_coding	K01681 aconitate hydratase [EC:4.2.1.3] | (RefSeq) aconitate hydratase, cytoplasmic-like (A)	ko00020: Citrate cycle (TCA cycle); ko00630: Glyoxylate and dicarboxylate metabolism; ko01100: Metabolic pathways; ko01110: Biosynthesis of secondary metabolites; ko01200: Carbon metabolism; ko01210: 2-Oxocarboxylic acid metabolism; ko01230: Biosynthesis of amino acids	PREDICTED: aconitate hydratase, cytoplasmic-like isoform X1 [Nicotiana tabacum]	ACO3M_ARATH RecName: Full=Aconitate hydratase 3, mitochondrial {ECO:0000303|PubMed:25061985}; Short=Aconitase 3 {ECO:0000303|PubMed:25061985}; Short=mACO1 {ECO:0000303|PubMed:24296071}; EC=4.2.1.3 {ECO:0000250|UniProtKB:P19414}; AltName: Full=Citrate hydro-lyase 3 {ECO:0000303|PubMed:25061985}; Flags: Precursor;	At2g05710	GO:0005618,cell wall; GO:0009507,chloroplast; GO:0009570,chloroplast stroma; GO:0005737,cytoplasm; GO:0005829,cytosol; GO:0005739,mitochondrion; GO:0005774,vacuolar membrane; GO:0051539,4 iron, 4 sulfur cluster binding; GO:0003994,aconitate hydratase activity; GO:0005524,ATP binding; GO:0047780,citrate dehydratase activity; GO:0005507,copper ion binding; GO:0006101,citrate metabolic process; GO:0…	PF00330.20:Aconitase family (aconitate hydratase)	--	--	--
LOC107801867	6.98	6.23	6.29	1.59	2.1	2.48	880	765	777	196	261	315	-1.76045	1.17719e-29	2.00945e-27	down	NW_015934751.1	57160	72611	+	LOC107801867	protein_coding	K17906 autophagy-related protein 2 | (RefSeq) ATG2; autophagy-related protein 2-like (A)	ko04136: Autophagy - other	PREDICTED: autophagy-related protein 2-like [Nicotiana tabacum]	ATG2_ARATH RecName: Full=Autophagy-related protein 2 {ECO:0000303|PubMed:21645148}; Short=AtAPG2 {ECO:0000303|PubMed:12114572}; AltName: Full=Protein PEROXISOME UNUSUAL POSITIONING 1 {ECO:0000303|PubMed:24368788};	At3g19190	GO:0005789,endoplasmic reticulum membrane; GO:0019898,extrinsic component of membrane; GO:0000407,phagophore assembly site; GO:0034045,phagophore assembly site membrane; GO:0032266,phosphatidylinositol-3-phosphate binding; GO:0000045,autophagosome assembly; GO:0000422,autophagy of mitochondrion; GO:0030242,autophagy of peroxisome; GO:0042742,defense response to bacterium; GO:0050832,defense respo…	PF09333.11:Autophagy-related protein C terminal domain	--	--	--
LOC107794964	0	0	0	122.16	108.78	111.13	0	0	0	2174	1955	2045	13.359	2.0597e-29	3.47176e-27	up	NW_015924711.1	35876	38352	-	LOC107794964	lncRNA	K11808 phosphoribosylaminoimidazole carboxylase [EC:4.1.1.21] | (RefSeq) phosphoribosylaminoimidazole carboxylase, chloroplastic isoform X1 (A)	ko00230: Purine metabolism; ko01100: Metabolic pathways; ko01110: Biosynthesis of secondary metabolites	phosphoribosylaminoimidazole carboxylase, chloroplastic [Nicotiana attenuata]	PUR6_VIGAC RecName: Full=Phosphoribosylaminoimidazole carboxylase, chloroplastic; EC=4.1.1.21; AltName: Full=AIR carboxylase; Short=AIRC; Flags: Precursor; Fragment;	At2g37690	GO:0009507,chloroplast; GO:0043727,5-amino-4-imidazole carboxylate lyase activity; GO:0005524,ATP binding; GO:0046872,metal ion binding; GO:0004638,phosphoribosylaminoimidazole carboxylase activity; GO:0006189,'de novo' IMP biosynthetic process; GO:0003674,molecular_function; GO:0003824,catalytic activity; GO:0016829,lyase activity; GO:0016830,carbon-carbon lyase activity; GO:0016831,carboxy-lyas…	--	--	--	--
LOC107765362	25.99	28.96	24.52	8.92	10.76	11.84	1220	1325	1128	409	498	561	-1.4315	2.07803e-29	3.48805e-27	down	NW_015885483.1	15515	55414	+	LOC107765362	protein_coding	K15559 regulator of Ty1 transposition protein 103 | (RefSeq) regulation of nuclear pre-mRNA domain-containing protein 1B-like (A)	--	PREDICTED: regulation of nuclear pre-mRNA domain-containing protein 1B-like [Nicotiana tabacum]	--	At5g65180	GO:0016591,RNA polymerase II, holoenzyme; GO:0000993,RNA polymerase II complex binding; GO:0031124,mRNA 3'-end processing; GO:0005515,protein binding; GO:0043175,RNA polymerase core enzyme binding; GO:0001098,basal transcription machinery binding; GO:0001099,basal RNA polymerase II transcription machinery binding; GO:0003674,molecular_function; GO:0005488,binding; GO:0019899,enzyme binding; GO:00…	PF04818.13:RNA polymerase II-binding domain.	--	--	--
LOC107813933	17.75	19.64	19.8	8.36	9.27	7.65	1358	1464	1484	624	699	591	-1.26749	2.55135e-29	4.26478e-27	down	NW_015789137.1	63497	74428	+	LOC107813933	protein_coding	K11838 ubiquitin carboxyl-terminal hydrolase 7 [EC:3.4.19.12] | (RefSeq) ubiquitin carboxyl-terminal hydrolase 12-like (A)	--	PREDICTED: MATH domain-containing protein At5g43560-like [Nicotiana tabacum]	TRF1A_ARATH RecName: Full=TNF receptor-associated factor homolog 1a {ECO:0000305}; AltName: Full=MATH domain-containing protein At5g43560 {ECO:0000305}; AltName: Full=Protein MUTANT SNC1-ENHANCING 14 {ECO:0000303|PubMed:26867179};	At5g43560	GO:0005737,cytoplasm; GO:0043424,protein histidine kinase binding; GO:1905037,autophagosome organization; GO:0045087,innate immune response; GO:0005515,protein binding; GO:0003674,molecular_function; GO:0005488,binding; GO:0019899,enzyme binding; GO:0019900,kinase binding; GO:0019901,protein kinase binding; GO:0008152,metabolic process; GO:0007033,vacuole organization; GO:0006914,autophagy; GO:00…	PF00917.26:MATH domain	--	--	--
LOC107763530	3.64	4.28	4.3	10.92	17.23	16.11	253	290	293	742	1182	1132	1.75518	3.36143e-29	5.59568e-27	up	NW_015880485.1	39694	54005	+	LOC107763530	protein_coding	K15255 ATP-dependent DNA helicase PIF1 [EC:3.6.4.12] | (RefSeq) uncharacterized protein LOC104237679 (A)	--	PREDICTED: uncharacterized protein LOC107793670 isoform X1 [Nicotiana tabacum]	--	At2g05640	GO:0005524,ATP binding; GO:0003678,DNA helicase activity; GO:0016787,hydrolase activity; GO:0006310,DNA recombination; GO:0006281,DNA repair; GO:0000723,telomere maintenance; GO:0000166,nucleotide binding; GO:0003674,molecular_function; GO:0005488,binding; GO:0008144,drug binding; GO:0017076,purine nucleotide binding; GO:0030554,adenyl nucleotide binding; GO:0032553,ribonucleotide binding; GO:003…	PF05970.14:PIF1-like helicase	--	--	--
LOC107789983	205.43	211.07	175.08	47.81	39.42	65.26	2130	2133	1779	484	403	683	-2.04642	3.68364e-29	6.1068e-27	down	NW_015799954.1	12846	13761	+	LOC107789983	protein_coding	K01369 legumain [EC:3.4.22.34] | (RefSeq) vacuolar-processing enzyme beta-isozyme (A)	--	PREDICTED: vacuolar-processing enzyme beta-isozyme 1-like [Nicotiana tabacum]	VPE_RICCO RecName: Full=Vacuolar-processing enzyme; Short=VPE; EC=3.4.22.-; Flags: Precursor;	At1g62710	GO:0004197,cysteine-type endopeptidase activity; GO:0051603,proteolysis involved in cellular protein catabolic process; GO:0003674,molecular_function; GO:0003824,catalytic activity; GO:0004175,endopeptidase activity; GO:0008234,cysteine-type peptidase activity; GO:0008233,peptidase activity; GO:0070011,peptidase activity, acting on L-amino acid peptides; GO:0016787,hydrolase activity; GO:0140096,…	PF01650.18:Peptidase C13 family	--	--	--
novel.16549	60.46	58.22	54.3	11.59	8.5	16.85	2719	2552	2393	509	377	765	-2.3152	3.70079e-29	6.1101e-27	down	NW_015936003.1	139054	142357	+	--	--	K03283 heat shock 70kDa protein 1/2/6/8 | (RefSeq) heat shock cognate 70 kDa protein 2-like (A)	ko03040: Spliceosome; ko04141: Protein processing in endoplasmic reticulum; ko04144: Endocytosis	PREDICTED: heat shock cognate 70 kDa protein 2-like [Nicotiana tomentosiformis]	HSP72_SOLLC RecName: Full=Heat shock cognate 70 kDa protein 2;	At3g12580	GO:0005737,cytoplasm; GO:0005524,ATP binding; GO:0016887,ATPase activity; GO:0031072,heat shock protein binding; GO:0051787,misfolded protein binding; GO:0044183,protein binding involved in protein folding; GO:0051082,unfolded protein binding; GO:0034620,cellular response to unfolded protein; GO:0051085,chaperone cofactor-dependent protein refolding; GO:0042026,protein refolding; GO:0000166,nucle…	PF00012.20:Hsp70 protein	--	--	--
LOC107774852	4.01	3.15	5.31	29.69	52.65	31.67	47	36	61	340	609	375	3.09177	4.62688e-29	7.60791e-27	up	NW_015899969.1	38503	39096	-	LOC107774852	protein_coding	--	--	PREDICTED: agamous-like MADS-box protein AGL81 [Nicotiana tabacum]	AGL75_ARATH RecName: Full=Agamous-like MADS-box protein AGL75 {ECO:0000305};	At5g39810	GO:0005634,nucleus; GO:0003700,DNA-binding transcription factor activity; GO:0000981,DNA-binding transcription factor activity, RNA polymerase II-specific; GO:0046983,protein dimerization activity; GO:0000978,RNA polymerase II proximal promoter sequence-specific DNA binding; GO:0045944,positive regulation of transcription by RNA polymerase II; GO:0006357,regulation of transcription by RNA polymer…	PF00319.18:SRF-type transcription factor (DNA-binding and dimerisation domain)	MADS-M-type	TF	MADS->MADS-M-type
LOC107776756	2.76	2.09	3.6	16.9	37.1	25.17	61	45	78	365	809	562	3.11903	5.93276e-29	9.7155e-27	up	NW_015796916.1	4718	6947	-	LOC107776756	lncRNA	--	--	--	--	--	--	--	--	--	--
LOC107805125	0.02	0.07	0.02	1.13	1.85	0.96	5	17	5	262	435	231	4.98892	9.7776e-29	1.5947e-26	up	NW_015940325.1	224443	236822	+	LOC107805125	protein_coding	K01528 dynamin 1/3 [EC:3.6.5.5] | (Kazusa) Lj0g3v0199559.2; - (A)	ko04144: Endocytosis	PREDICTED: uncharacterized protein LOC109215887 [Nicotiana attenuata]	POLR2_ARATH RecName: Full=Retrovirus-related Pol polyprotein from transposon RE2; AltName: Full=Retro element 2 {ECO:0000303|PubMed:10689195}; Short=AtRE2 {ECO:0000303|PubMed:10689195}; Includes: RecName: Full=Protease RE2; EC=3.4.23.-; Includes: RecName: Full=Reverse transcriptase RE2; EC=2.7.7.49; Includes: RecName: Full=Endonuclease RE2;	At3g62520	GO:0004190,aspartic-type endopeptidase activity; GO:0004519,endonuclease activity; GO:0046872,metal ion binding; GO:0003676,nucleic acid binding; GO:0003964,RNA-directed DNA polymerase activity; GO:0015074,DNA integration; GO:0006310,DNA recombination; GO:0003674,molecular_function; GO:0003824,catalytic activity; GO:0004175,endopeptidase activity; GO:0008233,peptidase activity; GO:0070011,peptida…	PF13456.6:Reverse transcriptase-like	--	--	--
LOC107816625	6	5.59	4.81	0.2	0.64	0.18	402	365	316	13	42	12	-4.13663	9.98984e-29	1.62274e-26	down	NW_015814184.1	199489	209013	+	LOC107816625	protein_coding	K15601 [histone H3]-dimethyl-L-lysine9 demethylase [EC:1.14.11.65] | (RefSeq) lysine-specific demethylase JMJ25-like (A)	--	PREDICTED: lysine-specific demethylase JMJ25-like, partial [Nicotiana tabacum]	JMJ25_ARATH RecName: Full=Lysine-specific demethylase JMJ25; EC=1.14.11.-; AltName: Full=Jumonji domain-containing protein 25; AltName: Full=Lysine-specific histone demethylase JMJ25; AltName: Full=Protein INCREASE IN BONSAI METHYLATION 1; AltName: Full=Protein JUMONJI 25;	At1g62310	GO:0000785,chromatin; GO:0000118,histone deacetylase complex; GO:0031490,chromatin DNA binding; GO:0051213,dioxygenase activity; GO:0032454,histone demethylase activity (H3-K9 specific); GO:0046872,metal ion binding; GO:0003712,transcription coregulator activity; GO:0033169,histone H3-K9 demethylation; GO:0060969,negative regulation of gene silencing; GO:0006357,regulation of transcription by RNA…	PF02373.22:JmjC domain, hydroxylase	Jumonji	TR	Jumonji
LOC107803642	0.47	0.23	0.57	4.07	7.32	7.55	25	12	30	213	387	409	3.79578	1.09433e-28	1.77049e-26	up	NW_015937697.1	34945	37890	+	LOC107803642	lncRNA	--	--	--	--	--	--	--	--	--	--
LOC107813158	49.62	54.66	51.47	101.06	144.9	137.49	1279	1373	1300	2543	3682	3577	1.19811	1.17486e-28	1.89318e-26	up	NW_015955347.1	159350	161468	+	LOC107813158	protein_coding	K14975 codeine 3-O-demethylase [EC:1.14.11.32] | (RefSeq) codeine O-demethylase (A)	ko00950: Isoquinoline alkaloid biosynthesis; ko01100: Metabolic pathways; ko01110: Biosynthesis of secondary metabolites	PREDICTED: protein SRG1-like isoform X1 [Nicotiana tomentosiformis]	SRG1_ARATH RecName: Full=Protein SRG1; Short=AtSRG1; AltName: Full=Protein SENESCENCE-RELATED GENE 1;	At5g20400	GO:0046872,metal ion binding; GO:0016682,oxidoreductase activity, acting on diphenols and related substances as donors, oxygen as acceptor; GO:0010150,leaf senescence; GO:0003674,molecular_function; GO:0005488,binding; GO:0043167,ion binding; GO:0043169,cation binding; GO:0003824,catalytic activity; GO:0016491,oxidoreductase activity; GO:0016679,oxidoreductase activity, acting on diphenols and re…	PF03171.20:2OG-Fe(II) oxygenase superfamily	--	--	--
LOC107792268	26.4	26.3	26.54	11.68	10.58	11.97	1440	1398	1419	622	569	659	-1.29766	1.20402e-28	1.93243e-26	down	NW_015920893.1	2060	24031	-	LOC107792268	protein_coding	K06066 CBF1 interacting corepressor | (RefSeq) uncharacterized zinc finger CCHC domain-containing protein At4g19190 (A)	--	PREDICTED: uncharacterized zinc finger CCHC domain-containing protein At4g19190 isoform X1 [Nicotiana tabacum]	Y4919_ARATH RecName: Full=Uncharacterized zinc finger CCHC domain-containing protein At4g19190;	At4g19190_1	GO:0005634,nucleus; GO:0046872,metal ion binding; GO:0003714,transcription corepressor activity; GO:0045892,negative regulation of transcription, DNA-templated; GO:0003674,molecular_function; GO:0005488,binding; GO:0043167,ion binding; GO:0043169,cation binding; GO:0140110,transcription regulator activity; GO:0003712,transcription coregulator activity; GO:0008152,metabolic process; GO:0006139,nuc…	PF10197.9:N-terminal domain of CBF1 interacting co-repressor CIR	--	--	--
LOC107789106	13.74	15.06	17.09	2.54	1.37	2.67	438	468	534	79	43	86	-2.87786	1.40104e-28	2.23972e-26	down	NW_015799680.1	9014	11012	+	LOC107789106	protein_coding	K22733 magnesium transporter | (RefSeq) uncharacterized protein LOC102612526 (A)	--	PREDICTED: pentatricopeptide repeat-containing protein At2g21090-like isoform X2 [Nicotiana attenuata]	PP301_ARATH RecName: Full=Pentatricopeptide repeat-containing protein At4g02750;	At4g02750	GO:0043231,intracellular membrane-bounded organelle; GO:0003723,RNA binding; GO:0008270,zinc ion binding; GO:0140547,NA; GO:0009451,RNA modification; GO:0010214,seed coat development; GO:0003674,molecular_function; GO:0003676,nucleic acid binding; GO:0005488,binding; GO:0097159,organic cyclic compound binding; GO:1901363,heterocyclic compound binding; GO:0046872,metal ion binding; GO:0043167,ion …	PF01535.20:PPR repeat	--	--	--
novel.8624	12.99	12.4	15.6	2.55	3.76	2.28	417	388	491	80	119	74	-2.34904	2.04281e-28	3.25276e-26	down	NW_015888822.1	12268	13893	-	--	--	--	--	--	--	--	--	--	--	--	--
LOC107812622	107.91	132.7	115.27	310.84	514.48	357.25	1918	2299	2008	5394	9016	6410	1.62742	2.54634e-28	4.03856e-26	up	NW_015954354.1	9175	10074	-	LOC107812622	protein_coding	K16282 E3 ubiquitin-protein ligase RHA2 [EC:2.3.2.27] | (RefSeq) E3 ubiquitin-protein ligase RHA2A (A)	--	PREDICTED: E3 ubiquitin-protein ligase RHA2A [Nicotiana sylvestris]	RHA2A_ARATH RecName: Full=E3 ubiquitin-protein ligase RHA2A {ECO:0000305}; EC=2.3.2.27; AltName: Full=RING-H2 finger A2a {ECO:0000303|PubMed:9781696}; AltName: Full=RING-H2 zinc finger protein RHA2a {ECO:0000305}; AltName: Full=RING-type E3 ubiquitin transferase RHA2A {ECO:0000305};	At1g15100	GO:0005737,cytoplasm; GO:0005634,nucleus; GO:0046872,metal ion binding; GO:0061630,ubiquitin protein ligase activity; GO:0004842,ubiquitin-protein transferase activity; GO:0009738,abscisic acid-activated signaling pathway; GO:0009789,positive regulation of abscisic acid-activated signaling pathway; GO:0016567,protein ubiquitination; GO:0047484,regulation of response to osmotic stress; GO:0009651,…	PF13639.6:Ring finger domain	--	--	--
LOC107771625	6.53	6.65	7.05	2.42	2.56	2.3	528	524	559	191	204	188	-1.56424	2.96303e-28	4.68101e-26	down	NW_015891675.1	32999	39155	-	LOC107771625	protein_coding	--	--	PREDICTED: uncharacterized protein LOC107771625 [Nicotiana tabacum]	--	At2g01800	--	--	--	--	--
novel.16413	0.39	0.2	0.2	19	32.05	22.36	4	2	2	189	322	230	6.42032	3.1092e-28	4.89273e-26	up	NW_015935011.1	19268	20857	-	--	--	K13457 disease resistance protein RPM1 | (RefSeq) uncharacterized LOC107804211 (A)	ko04626: Plant-pathogen interaction	disease resistance protein rpm1 [Nicotiana attenuata]	--	--	GO:0043531,ADP binding; GO:0006952,defense response; GO:0000166,nucleotide binding; GO:0003674,molecular_function; GO:0005488,binding; GO:0017076,purine nucleotide binding; GO:0030554,adenyl nucleotide binding; GO:0032553,ribonucleotide binding; GO:0032555,purine ribonucleotide binding; GO:0032559,adenyl ribonucleotide binding; GO:0036094,small molecule binding; GO:0043167,ion binding; GO:0043168…	PF18052.1:Rx N-terminal domain	--	--	--
LOC107818101	8.33	6.83	5.21	0.97	1.25	1.22	527	421	323	60	78	78	-2.66667	3.20486e-28	5.02365e-26	down	NW_015818197.1	18627	30154	+	LOC107818101	protein_coding	--	--	PREDICTED: nuclear pore complex protein NUP1-like [Nicotiana tabacum]	NUP1_ARATH RecName: Full=Nuclear pore complex protein NUP1 {ECO:0000303|PubMed:19843313}; AltName: Full=Nuclear pore complex protein NUP136 {ECO:0000303|PubMed:21189294}; AltName: Full=Nucleoporin 1 {ECO:0000303|PubMed:19843313}; AltName: Full=Nucleoporin 136 {ECO:0000303|PubMed:21189294};	At3g10650	GO:0005829,cytosol; GO:0005635,nuclear envelope; GO:0034399,nuclear periphery; GO:0005643,nuclear pore; GO:0071763,nuclear membrane organization; GO:0006997,nucleus organization; GO:0016973,poly(A)+ mRNA export from nucleus; GO:0006996,organelle organization; GO:0006998,nuclear envelope organization; GO:0008150,biological_process; GO:0009987,cellular process; GO:0010256,endomembrane system organi…	--	--	--	--
novel.5845	18.77	21.47	17.84	3.23	2.31	4.73	834	930	777	140	101	212	-2.58946	3.30349e-28	5.15819e-26	down	NW_015858587.1	52200	57725	-	--	--	K11593 eukaryotic translation initiation factor 2C | (RefSeq) protein argonaute 4-like (A)	--	PREDICTED: protein argonaute 4-like [Nicotiana sylvestris]	AGO4B_ORYSJ RecName: Full=Protein argonaute 4B; Short=OsAGO4b;	At2g27040	GO:0003676,nucleic acid binding; GO:0031047,gene silencing by RNA; GO:0003674,molecular_function; GO:0005488,binding; GO:0097159,organic cyclic compound binding; GO:1901363,heterocyclic compound binding; GO:0008152,metabolic process; GO:0008150,biological_process; GO:0009892,negative regulation of metabolic process; GO:0009987,cellular process; GO:0010467,gene expression; GO:0010468,regulation of…	PF16488.5:Argonaute linker 2 domain	--	--	--
LOC107815547	20.67	21.48	21.98	188.42	111.87	110.3	238	241	248	2118	1270	1282	2.61571	3.96052e-28	6.16022e-26	up	NW_015811231.1	128021	131729	+	LOC107815547	protein_coding	--	--	PREDICTED: uncharacterized protein LOC109169444 [Ipomoea nil]	--	--	--	--	--	--	--
LOC107781268	54.05	53.45	51.95	26.06	26.15	29.49	2704	2606	2547	1273	1290	1489	-1.05526	4.86351e-28	7.53563e-26	down	NW_015907298.1	124470	130063	-	LOC107781268	protein_coding	--	--	PREDICTED: uncharacterized protein LOC107781268 isoform X1 [Nicotiana tabacum]	--	At1g11480	GO:0003729,mRNA binding; GO:0003743,translation initiation factor activity; GO:0003674,molecular_function; GO:0003676,nucleic acid binding; GO:0003723,RNA binding; GO:0005488,binding; GO:0097159,organic cyclic compound binding; GO:1901363,heterocyclic compound binding; GO:0008135,translation factor activity, RNA binding	--	--	--	--
LOC107766276	20.87	19.14	19.09	9.13	10.02	10.34	1630	1457	1461	696	772	815	-1.09624	6.64906e-28	1.02627e-25	down	NW_015794790.1	8628	16134	-	LOC107766276	protein_coding	K14409 protein SMG7 | (RefSeq) protein SMG7-like (A)	ko03015: mRNA surveillance pathway	PREDICTED: protein SMG7-like [Nicotiana tabacum]	SMG7_ARATH RecName: Full=Protein SMG7 {ECO:0000303|PubMed:18544632}; AltName: Full=SMG7 homolog {ECO:0000303|PubMed:18544632};	At5g19400	GO:0005634,nucleus; GO:0000932,P-body; GO:0005697,telomerase holoenzyme complex; GO:0070034,telomerase RNA binding; GO:0042162,telomeric DNA binding; GO:0006952,defense response; GO:0051321,meiotic cell cycle; GO:0007275,multicellular organism development; GO:0060548,negative regulation of cell death; GO:0000184,nuclear-transcribed mRNA catabolic process, nonsense-mediated decay; GO:0012501,progr…	PF10373.9:Est1 DNA/RNA binding domain	--	--	--
LOC107807017	2.22	1.19	2.02	14.15	15.39	14.02	46	24	41	286	314	293	2.91233	6.84666e-28	1.05274e-25	up	NW_015943775.1	37356	38566	+	LOC107807017	lncRNA	--	--	PREDICTED: uncharacterized TPR repeat-containing protein At1g05150-like [Nicotiana tabacum]	Y2245_ARATH RecName: Full=Uncharacterized TPR repeat-containing protein At2g32450;	At2g32450	GO:0005783,endoplasmic reticulum; GO:0005886,plasma membrane; GO:0005509,calcium ion binding; GO:0003674,molecular_function; GO:0005488,binding; GO:0046872,metal ion binding; GO:0043167,ion binding; GO:0043169,cation binding; GO:0005622,intracellular; GO:0005575,cellular_component; GO:0005623,cell; GO:0005737,cytoplasm; GO:0043231,intracellular membrane-bounded organelle; GO:0012505,endomembrane …	--	--	--	--
[truncated: 6,186 more rows]
